# Supplementary material for: Genomic analysis of a rare recurrent Listeria monocytogenes prosthetic joint infection indicates a protected niche within biofilm on prosthetic materials
Source: Sci Rep. 2021 Nov 8;11:21864. doi: 10.1038/s41598-021-01376-2 (PMC8575960; doi:10.1038/s41598-021-01376-2)
Supplement: Supplementary file 2 — Supplementary Table S1. [file 41598_2021_1376_MOESM2_ESM.xlsx]

## Sheet: Sheet1
Supplementary Table 1: Closest isolates to QI0054 and QI0055 used for SNP phylogeny (Figure 1b).
Based on SNP strategy (BacWGSTdb 2.0)	Organism Group	Strain	Isolate identifiers	Isolate	Creation	Location	Isolation Source	Isolation type	BioSample	Assembly	Number of SNPs vs. QI0054 (Method I -snippy)	Number of SNPs vs. QI0054 (Method II – de novo core genome)	Number of SNPs vs. QI0054 (Method III - cgMLST)	Reads accession number
	Listeria monocytogenes		QI0054		2015-12-17	United Kingdom	prosthetic	clinical	SAMEA7887386	GCA_905219375	0	0	0
	Listeria monocytogenes		DK_006,ERS1309899,SSI_AB596	PDT000153572.2	2016-10-25	Denmark	not provided	clinical	SAMEA4398450	GCA_010105265	280	7	2
	Listeria monocytogenes		QI0055		2019-03	United Kingdom	prosthetic	clinical	SAMEA7887387	GCA_905219385	6	7	3
	Listeria monocytogenes	clinical isolate of L. monocytogenes	16-04063,ERS3574003,clinical isolate of L. monocytogenes	PDT000656579.1	2020-01-08	Germany	human listeriosis	clinical	SAMEA5770459	GCA_010117875	272	9	3
	Listeria monocytogenes	clinical isolate of L. monocytogenes	16-04800,ERS2103365,clinical isolate of L. monocytogenes	PDT000419245.2	2018-12-18	Germany	human listeriosis	clinical	SAMEA104485423	GCA_009273875	278	9	3
	Listeria monocytogenes	clinical isolate of L. monocytogenes	16-04386,ERS3574004,clinical isolate of L. monocytogenes	PDT000656580.1	2020-01-08	Germany	human listeriosis	clinical	SAMEA5770460	GCA_009991265	283	9	3
	Listeria monocytogenes	clinical isolate of L. monocytogenes	18-02987,ERS3572651,clinical isolate of L. monocytogenes	PDT000656486.1	2020-01-08	Germany	human listeriosis	clinical	SAMEA5769105	GCA_010114335	293	11	3
	Listeria monocytogenes	clinical isolate of L. monocytogenes	16-04399,ERS2103350,clinical isolate of L. monocytogenes	PDT000419230.2	2018-12-18	Germany	human listeriosis	clinical	SAMEA104485408	GCA_009273645	264	10	4
	Listeria monocytogenes	clinical isolate of L. monocytogenes	19-01173,ERS3572735,clinical isolate of L. monocytogenes	PDT000656570.1	2020-01-08	Germany	human listeriosis	clinical	SAMEA5769189	GCA_010117635	282	11	4
	Listeria monocytogenes	clinical isolate of L. monocytogenes	17-01077,ERS3572581,clinical isolate of L. monocytogenes	PDT000656422.1	2020-01-08	Germany	human listeriosis	clinical	SAMEA5769035	GCA_010111255	285	11	4
	Listeria monocytogenes	clinical isolate of L. monocytogenes	19-01166,ERS3572734,clinical isolate of L. monocytogenes	PDT000656569.1	2020-01-08	Germany	human listeriosis	clinical	SAMEA5769188	GCA_010117695	286	11	4
	Listeria monocytogenes	clinical isolate of L. monocytogenes	17-06319,ERS3572585,clinical isolate of L. monocytogenes	PDT000656426.1	2020-01-08	Germany	human listeriosis	clinical	SAMEA5769039	GCA_010111175	287	11	4
	Listeria monocytogenes	OSF106408	CFSAN106408,OSF106408,SRS6987160	PDT000785953.1	2020-07-11		sausage	environmental/other	SAMN15508346	GCA_013514095	291	11	4
	Listeria monocytogenes		ERS2407567,sam_C1D2EA88-5FCC-4D68-8DAE-19251BDF9719	PDT000419838.2	2018-12-18	Netherlands		clinical	SAMEA4586843	GCA_009422805	22	11	5	ERR2522093
	Listeria monocytogenes		ERS2407384,sam_72DAF8B4-13F4-46AB-84AE-D0D4437AA3B6	PDT000419655.2	2018-12-18	Netherlands		clinical	SAMEA4586659	GCA_009277105	268	13	5
	Listeria monocytogenes		ERS2406403,sam_25E6B7AE-2C07-4CAD-9DEE-678165ACB038	PDT000419530.2	2018-12-18	Belgium		clinical	SAMEA4585677	GCA_009421945	269	12	5
	Listeria monocytogenes		ERS2407357,sam_C64D39FD-E2A6-4AFA-AF8F-FF5790CC993C	PDT000419628.2	2018-12-18	Netherlands		clinical	SAMEA4586632	GCA_009276695	269	13	5
	Listeria monocytogenes		ERS2407393,sam_02FF9C67-20DB-4423-B173-3A5025F8448E	PDT000419664.2	2018-12-18	Netherlands		clinical	SAMEA4586669	GCA_009277605	269	13	5
	Listeria monocytogenes	clinical isolate of L. monocytogenes	11-04869,ERS2103006,clinical isolate of L. monocytogenes	PDT000418886.2	2018-12-18	Germany	human listeriosis	clinical	SAMEA104485064	GCA_009270985	274	12	5
	Listeria monocytogenes	clinical isolate of L. monocytogenes	16-01911,ERS2103228,clinical isolate of L. monocytogenes	PDT000419108.2	2018-12-18	Germany	human listeriosis	clinical	SAMEA104485286	GCA_009419145	277	12	5
	Listeria monocytogenes	clinical isolate of L. monocytogenes	16-00478,ERS2103173,clinical isolate of L. monocytogenes	PDT000419053.2	2018-12-18	Germany	human listeriosis	clinical	SAMEA104485231	GCA_009305255	278	12	5
	Listeria monocytogenes	20120387	20120387,ERS2409023	PDT000454448.2	2019-01-28	Denmark	not provided	clinical	SAMEA4588301	GCA_009607755	283	11	5
	Listeria monocytogenes	214531	214531,214531.biosample,SRS3012878	PDT000291548.3	2018-03-03	United Kingdom: London	human	clinical	SAMN08630118	GCA_004727145	284	11	5
	Listeria monocytogenes	14074	14074,14074.biosample,SRS1634916	PDT000153939.3	2016-10-25	United Kingdom: Midlands and East of England	human	clinical	SAMN05615381	GCA_004719585	285	10	5
	Listeria monocytogenes		ERS2406686,sam_F50A6FD9-D2E8-401E-A8C6-ACBF1B4D54FB	PDT000456423.2	2019-01-30	Germany		clinical	SAMEA4585961	GCA_009610455	285	12	5
	Listeria monocytogenes		DK_010,ERS1309903,SSI_AB591	PDT000153576.2	2016-10-25	Denmark	not provided	clinical	SAMEA4398454	GCA_010104615	286	11	5
	Listeria monocytogenes		DK_011,ERS1309904,SSI_AB559	PDT000153577.2	2016-10-25	Denmark	not provided	clinical	SAMEA4398455	GCA_010105325	286	11	5
	Listeria monocytogenes	clinical isolate of L. monocytogenes	17-06068,ERS3572584,clinical isolate of L. monocytogenes	PDT000656425.1	2020-01-08	Germany	human listeriosis	clinical	SAMEA5769038	GCA_010111235	286	12	5
	Listeria monocytogenes	2842STDY5753965	2100066_II-sc-1870670,2842STDY5753965,ERS409711	PDT000114823.1	2016-03-12	Netherlands	blood	clinical	SAMEA2383386	GCA_900029175	291	12	5
4	Listeria monocytogenes	2842STDY5753964	2100066-sc-1870669,2842STDY5753964,ERS409710	PDT000114808.1	2016-03-12	Netherlands	CSF	clinical	SAMEA2383385	GCA_900034685	291	12	5
3	Listeria monocytogenes	2842STDY5753905	2070775-sc-1870610,2842STDY5753905,ERS409652	PDT000114813.1	2016-03-12	Netherlands	CSF	clinical	SAMEA2383327	GCA_900033385	291	14	5
	Listeria monocytogenes	14072	14072,14072.biosample,SRS1634932	PDT000153955.3	2016-10-25	United Kingdom: None	human	clinical	SAMN05615365	GCA_004719845	293	10	5
2	Listeria monocytogenes	2842STDY5753908	2070776_II-sc-1870613,2842STDY5753908,ERS409655	PDT000114803.1	2016-03-12	Netherlands	blood	clinical	SAMEA2383330	GCA_900034835	359	14	5	ERR564063
1	Listeria monocytogenes	2842STDY5753907	2070776-sc-1870612,2842STDY5753907,ERS409654	PDT000114769.1	2016-03-12	Netherlands	CSF	clinical	SAMEA2383329	GCA_900032755	368	14	5	ERR564062
	Listeria monocytogenes	clinical isolate of L. monocytogenes	19-00080,ERS3572720,clinical isolate of L. monocytogenes	PDT000656555.1	2020-01-08	Germany	human listeriosis	clinical	SAMEA5769174	GCA_010117375	20	12	6	ERR3430699
	Listeria monocytogenes	clinical isolate of L. monocytogenes	19-01961,ERS3572742,clinical isolate of L. monocytogenes	PDT000656577.1	2020-01-08	Germany	human listeriosis	clinical	SAMEA5769196	GCA_010117835	27	11	6	ERR3430721
	Listeria monocytogenes		ERS2407625,sam_10FCBB04-4917-4FA8-AD78-F64622614BC0	PDT000419896.2	2018-12-18	Netherlands		clinical	SAMEA4586901	GCA_009424225	220	16	6
	Listeria monocytogenes	clinical isolate of L. monocytogenes	16-04236,ERS2103338,clinical isolate of L. monocytogenes	PDT000419218.2	2018-12-18	Germany	human listeriosis	clinical	SAMEA104485396	GCA_009272865	255	17	6
	Listeria monocytogenes		ERS2407394,sam_741BE5B0-9676-4D78-94AE-D48F577C5DB2	PDT000419665.2	2018-12-18	Netherlands		clinical	SAMEA4586670	GCA_009277745	267	16	6
	Listeria monocytogenes		ERS2407382,sam_6893F2CB-2EFC-4690-AEE9-AA6C6173192F	PDT000419653.2	2018-12-18	Netherlands		clinical	SAMEA4586657	GCA_009276925	271	12	6
	Listeria monocytogenes		ERS2407465,sam_A42703C3-9A0E-4457-9022-24EF48A60908	PDT000419736.2	2018-12-18	Netherlands		clinical	SAMEA4586741	GCA_009309555	271	14	6
	Listeria monocytogenes		ERS2407401,sam_BBD64CB0-CB40-4717-9FEE-41D4548D9598	PDT000419672.2	2018-12-18	Netherlands		clinical	SAMEA4586677	GCA_009277845	271	17	6
	Listeria monocytogenes		ERS2407374,sam_7B60BB0B-5700-4BB1-91AA-9CFA2C198B41	PDT000419645.2	2018-12-18	Netherlands		clinical	SAMEA4586649	GCA_009277125	273	14	6
	Listeria monocytogenes	651053	651053,651053.biosample,SRS4422777	PDT000470802.1	2019-03-01	United Kingdom: United Kingdom	human	clinical	SAMN11038598	GCA_004478335	286	12	6
	Listeria monocytogenes	2842STDY5753962	2094433-sc-1870667,2842STDY5753962,ERS409708	PDT000114837.1	2016-03-13	Netherlands	CSF	clinical	SAMEA2383383	GCA_900034675	288	12	6
	Listeria monocytogenes	2842STDY5753970	2102684-sc-1870675,2842STDY5753970,ERS409716	PDT000114776.1	2016-03-12	Netherlands	CSF	clinical	SAMEA2383391	GCA_900034705	288	13	6
	Listeria monocytogenes	2842STDY5753971	2102684_II-sc-1870676,2842STDY5753971,ERS409717	PDT000114832.1	2016-03-13	Netherlands	blood	clinical	SAMEA2383392	GCA_900034895	290	13	6
	Listeria monocytogenes	2842STDY5753906	2070775_II-sc-1870611,2842STDY5753906,ERS409653	PDT000114787.1	2016-03-12	Netherlands	blood	clinical	SAMEA2383328	GCA_900035215	291	15	6
	Listeria monocytogenes		RL15000688,SRS3470687	PDT000475117.1	2019-03-08		Food products	environmental/other	SAMN09500568	GCA_004534115	293	15	6
	Listeria monocytogenes	CLIP 2015/00001	CLIP 2015/00001,ERS1063196	PDT000153405.2	2016-10-25			environmental/other	SAMEA3876062	GCA_010101055	271	15	7
	Listeria monocytogenes		ERS2407436,sam_70304778-C52D-48DC-9851-BC088308EAEC	PDT000419707.2	2018-12-18	Netherlands		clinical	SAMEA4586712	GCA_009308635	271	18	7
	Listeria monocytogenes	2842STDY5753963	2094433_II-sc-1870668,2842STDY5753963,ERS409709	PDT000114125.1	2016-03-11	Netherlands	blood	clinical	SAMEA2383384	GCA_900035515	285	13	7
	Listeria monocytogenes	160017	160017,160017.biosample,SRS3020550	PDT000292624.3	2018-03-06	United Kingdom: None	human	clinical	SAMN08636592	GCA_004729485	287	13	7
	Listeria monocytogenes		RL15000140,SRS3470781	PDT000475021.1	2019-03-08		Food products	environmental/other	SAMN09500129	GCA_004539545	288	16	7
	Listeria monocytogenes	CFSAN038874	CFSAN038874,FERA_L72,SRS1909586	PDT000176978.3	2017-01-09	United Kingdom	retail meat	environmental/other	SAMN06115640	GCA_004723225	289	12	7
	Listeria monocytogenes	clinical isolate of L. monocytogenes	17-06904,ERS3572586,clinical isolate of L. monocytogenes	PDT000656427.1	2020-01-08	Germany	human listeriosis	clinical	SAMEA5769040	GCA_010111315	289	14	7
	Listeria monocytogenes	987782	987782,987782.biosample,SRS7392518	PDT000839349.1	2020-09-19	United Kingdom: United Kingdom	human	clinical	SAMN16213214	GCA_014666375	292	14	7
	Listeria monocytogenes	2842STDY5753987	2104179_II-sc-1870692,2842STDY5753987,ERS409733	PDT000114798.1	2016-03-12	Netherlands	blood	clinical	SAMEA2383408	GCA_900026915	295	12	7
	Listeria monocytogenes	2842STDY5753986	2104179-sc-1870691,2842STDY5753986,ERS409732	PDT000114133.1	2016-03-11	Netherlands	CSF	clinical	SAMEA2383407	GCA_900032665	297	12	7
	Listeria monocytogenes		ERS2407405,sam_11B9EB59-8FC4-4726-BEA6-8241AEFD6C0E	PDT000419676.2	2018-12-18	Netherlands		clinical	SAMEA4586681	GCA_009308355	302	12	7
	Listeria monocytogenes		RL15001343,SRS3463161	PDT000474534.1	2019-03-08		human	clinical	SAMN09487844	GCA_004538825	85	13	8
	Listeria monocytogenes	163363	163363,163363.biosample,SRS3020521	PDT000292603.3	2018-03-06	United Kingdom: North of England	human	clinical	SAMN08636600	GCA_004729525	85	13	8
	Listeria monocytogenes	895948	895948,895948.biosample,SRS6238915	PDT000702738.1	2020-03-03	United Kingdom: United Kingdom	food	environmental/other	SAMN14259214	GCA_011072785	291	13	8
	Listeria monocytogenes	LiDS0206	LiDS0206,SRS1247987	PDT000126064.2	2016-04-20	Canada:Quebec,Saint-Hyacinthe	Food; Ready-to-eat Meat and Poultry; Heat processed - Cooked ham; Cooked	environmental/other	SAMN04331250	GCA_010095625	293	16	8
	Listeria monocytogenes	1041324	1041324,1041324.biosample,SRS7835726	PDT000904937.1	2020-12-06	United Kingdom: United Kingdom	human	clinical	SAMN17006874	GCA_015848015	367	21	13
	Listeria monocytogenes		N16-0044		2016-01-01	Switzerland		clinical		GCA_004101665	88	33	18
	Listeria monocytogenes		IZSAM_Lm_hs2008		2008-01-10	Italy		clinical	SAMN03073546	GCA_000808055	78	35	22
	Listeria monocytogenes		CFSAN006122		2013-12-01	USA		environmental		GCF_000681515	103	53	37
	Listeria monocytogenes		CFSAN006122		2014-12-24	USA		environmental		GCF_001188025	124	53	37
