# Supplementary material for: Genomic analysis of a rare recurrent Listeria monocytogenes prosthetic joint infection indicates a protected niche within biofilm on prosthetic materials
Source: Sci Rep. 2021 Nov 8;11:21864. doi: 10.1038/s41598-021-01376-2 (PMC8575960; doi:10.1038/s41598-021-01376-2)
Supplement: Supplementary file 3 — Supplementary Table S2. [file 41598_2021_1376_MOESM3_ESM.xlsx]

## Sheet: Sheet1
Supplementary Table 2: Differentially expressed genes in QI0054 and QI0055 in biofilm vs. planktonic state. Minimum fold-change =2 . *This sample only yielded 5.4 million paired-end reads; **Sample yielded 49.5 million paired-end reads
Locus_tag	QI0054-Biofilm1*	QI0054-Biofilm2**	QI0055-Biofilm1	QI0055-Biofilm2	QI0054-Planktonic1	QI0054-Planktonic2	QI0055-Planktonic1	QI0055-Planktonic2	logFC	logCPM	PValue	FDR	Over expressed when	Product	GO	Similar to	Gene	Class	Subclass	Subsystem	Previously associated to biofilm formation, desiccation or benzalkonium chloride resistance	SNPs/InDel in QI0055 vs QI0054
QI0054_1089	319.894	49.066	462.707	4397.25	4248.74	5087.25	4935.76	2949.71	3.29431	13.3356	3.09688e-05	0.000305428	Biofilm	ATP-dependent Clp protease, ATP-binding subunit ClpE		lmo0997	clpE
QI0054_1191	18.001	4.146	14.057	84.105	405.117	259.343	341.364	235.093	2.41793	8.73769	0.00143114	0.00689528	Biofilm	AAA superfamily ATPase
QI0054_1192	17.251	6.911	93.127	159.51	834.182	494.642	618.414	520.419	2.272	9.61863	0.000155064	0.00110347	Biofilm	Putative serine protease
QI0054_1316	2.625	24.879	34.557	10.441	83.817	92.745	92.35	66.308	4.48462	8.69908	6.23305e-05	0.000550118	Biofilm	Phenylalanyl-tRNA synthetase alpha chain (EC 6.1.1.20)	GO:0004826|phenylalanine-tRNA ligase activity	lmo1221	pheS	Protein Synthesis	Aminoacyl-tRNA-synthetases	tRNA aminoacylation, Phe
QI0054_1797	0	13.822	38.657	3.48	7.983	12.023	0	22.103	6.66276	7.90961	0.000264877	0.00172994	Biofilm	Quorum-quenching lactonase YtnP		lmo1614					lmo1614
QI0054_1805	6	42.156	65.599	35.962	291.365	273.083	262.207	285.326	3.62017	9.67375	0.000137887	0.0010032	Biofilm	ADP-dependent (S)-NAD(P)H-hydrate dehydratase (EC 4.2.1.136)		lmo1622		Metabolite damage and its repair or mitigation		Damaged nicotinamide nucleotide NAD(P)HX repair
QI0054_1813	0	0.691	1.757	18.561	9.978	5.153	9.895	4.019	4.30546	4.94911	0.000176485	0.00122912	Biofilm	Indole-3-glycerol phosphate synthase (EC 4.1.1.48)	GO:0004425|indole-3-glycerol-phosphate synthase activity	lmo1630	trpC	Amino Acids and Derivatives	Aromatic amino acids and derivatives	Tryptophan synthesis
QI0054_1814	1.5	0	9.371	6.96	25.943	8.588	0	12.056	4.22559	5.52039	0.000253288	0.00166535	Biofilm	Anthranilate phosphoribosyltransferase (EC 2.4.2.18)	GO:0004048|anthranilate phosphoribosyltransferase activity	lmo1631	trpD	Amino Acids and Derivatives	Aromatic amino acids and derivatives	Tryptophan synthesis
QI0054_1963	1.5	0	4.1	74.244	33.926	51.525	49.473	34.159	3.43293	6.78456	0.00155539	0.00737304	Biofilm	LSU ribosomal protein L20p		lmo1783	rplT	Protein Synthesis	Ribosome biogenesis	Ribosome LSU, bacterial
QI0054_2012	0	24.188	15.228	67.284	31.93	61.83	26.386	46.215	5.34385	8.54314	0.000130866	0.000966367	Biofilm	Orotate phosphoribosyltransferase (EC 2.4.2.10)	GO:0004588|orotate phosphoribosyltransferase activity	lmo1831	pyrE	Nucleosides and Nucleotides	Pyrimidines	De Novo Pyrimidine Synthesis
QI0054_2013	6.75	0.691	70.87	71.924	51.887	41.22	32.982	52.243	5.01858	8.37504	3.65181e-07	1.21962e-05	Biofilm	Orotidine 5'-phosphate decarboxylase (EC 4.1.1.23)	GO:0004590|orotidine-5'-phosphate decarboxylase activity	lmo1832	pyrF	Nucleosides and Nucleotides	Pyrimidines	De Novo Pyrimidine Synthesis
QI0054_2014	6	8.984	79.07	26.102	27.939	36.068	67.613	30.14	5.43163	8.60668	1.69841e-08	1.06205e-06	Biofilm	Dihydroorotate dehydrogenase (NAD(+)), catalytic subunit (EC 1.3.1.14)	GO:0004589|orotate reductase (NADH) activity	lmo1833	pyrD
QI0054_2016	5.25	40.773	249.51	84.685	135.704	113.355	107.192	122.57	5.52339	10.294	5.60357e-08	2.69982e-06	Biofilm	Carbamoyl-phosphate synthase large chain (EC 6.3.5.5)	GO:0004088|carbamoyl-phosphate synthase (glutamine-hydrolyzing) activity	lmo1835	carB	Nucleosides and Nucleotides	Pyrimidines	De Novo Pyrimidine Synthesis
QI0054_2024	0.375	38.7	2.929	3.48	23.948	39.503	26.386	24.112	6.23075	8.81626	0.000465076	0.00265548	Biofilm	LSU rRNA pseudouridine(1911/1915/1917) synthase (EC 5.4.99.23)		lmo1843		RNA Processing	RNA processing and modification	RNA pseudouridine synthases
QI0054_2141	0	26.952	243.653	35.382	51.887	49.808	34.631	34.159	6.63627	9.89148	1.8382e-05	0.000204838	Biofilm	Ferrichrome transport system permease protein FhuB		lmo1958	fhuB
QI0054_2176	0	2.764	7.028	33.642	11.974	3.435	3.298	24.112	4.96963	6.23848	0.000218042	0.00147655	Biofilm	PTS system, mannose-specific IID component		lmo2000
QI0054_2178	0	0.691	7.028	7.54	19.957	3.435	9.895	18.084	3.54819	5.04685	0.00157222	0.00742888	Biofilm	PTS system, mannose-specific IIB component (EC 2.7.1.191)		lmo2002
QI0054_2253	21.376	27.643	188.011	479.109	1586.54	1750.14	1846.99	1123.22	2.08223	10.8336	0.000204459	0.00140398	Biofilm	Heat shock protein 60 kDa family chaperone GroEL		lmo2068	groEL	Protein Fate (folding, modification, targeting, degradation)	Protein folding	Chaperones GroEL GroES and Thermosome
QI0054_2254	11.251	1.382	62.67	323.66	670.539	451.704	445.258	315.466	2.54463	9.45124	0.00196573	0.00882026	Biofilm	Heat shock protein 10 kDa family chaperone GroES		lmo2069	groES	Protein Fate (folding, modification, targeting, degradation)	Protein folding	Chaperones GroEL GroES and Thermosome
QI0054_2275	0	0	38.657	46.403	53.883	37.785	32.982	28.131	4.06362	7.23344	0.00212193	0.00926648	Biofilm	Argininosuccinate synthase (EC 6.3.4.5)	GO:0004055|argininosuccinate synthase activity	lmo2090	argG	Amino Acids and Derivatives	Proline and 4-hydroxyproline	Proline biosynthesis (for review)
QI0054_2276	0	0.691	43.342	7.54	33.926	30.915	9.895	24.112	4.46241	6.98731	0.00158594	0.00746966	Biofilm	Argininosuccinate lyase (EC 4.3.2.1)	GO:0004056|argininosuccinate lyase activity	lmo2091	argH	Amino Acids and Derivatives	Proline and 4-hydroxyproline	Proline biosynthesis (for review)
QI0054_237	10.501	3.455	8.786	75.985	105.77	56.678	113.788	112.523	3.52346	8.04781	1.53713e-05	0.000180704	Biofilm	Oligopeptide ABC transporter, substrate-binding protein OppA (TC 3.A.1.5.1)		lmo0152
QI0054_2373	0	0	6.443	25.522	11.974	17.175	0	14.065	4.15073	5.5456	0.00169487	0.00789418	Biofilm	Cell surface protein IsdA, transfers heme from hemoglobin to apo-IsdC		lmo2185
QI0054_2383	0	417.409	108.355	53.943	157.656	132.248	145.121	74.346	7.62846	12.4331	0.000135105	0.000990211	Biofilm	Oligopeptide ABC transporter, permease protein OppB (TC 3.A.1.5.1)		lmo2195
QI0054_2409	3.75	35.245	114.798	13.921	363.209	295.411	242.418	245.139	3.57972	9.66226	0.000765172	0.00402297	Biofilm	Plasmid replication DNA element cmp binding-factor 1		lmo2221					lmo2221
QI0054_2477	0.75	136.142	53.885	25.522	361.213	348.654	310.031	285.326	4.66929	10.8876	0.0015843	0.00746966	Biofilm	Sodium/hydrogen exchanger family protein		lmo2353
QI0054_2701	1.5	103.661	2274.29	70.764	289.369	176.903	161.612	188.878	7.2311	12.7482	1.5883e-05	0.000184506	Biofilm	cell surface hydrolase (putative)		lmo2578
QI0054_2808	0	5.529	46.856	70.764	113.752	132.248	126.981	50.233	3.41329	8.04525	0.00187806	0.0085048	Biofilm	LSU ribosomal protein L30p (L7e)		lmo2614	rpmD	Protein Synthesis	Ribosome biogenesis	Ribosome LSU, bacterial
QI0054_2811	5.25	11.057	43.342	117.167	205.552	302.281	301.786	202.943	2.83562	8.82974	6.9941e-06	9.69607e-05	Biofilm	LSU ribosomal protein L6p (L9e)		lmo2617	rplF	Protein Synthesis	Ribosome biogenesis	Ribosome LSU, bacterial
QI0054_2814	2.25	1.382	26.942	84.685	145.683	145.988	260.558	158.738	2.29894	7.83352	0.00205284	0.009059	Biofilm	LSU ribosomal protein L5p (L11e)		lmo2620	rplE	Protein Synthesis	Ribosome biogenesis	Ribosome LSU, bacterial
QI0054_2954	11.251	11.057	159.312	370.062	622.643	358.959	374.346	482.242	3.27775	10.0889	1.70207e-06	3.54512e-05	Biofilm	Inosine-5'-monophosphate dehydrogenase (EC 1.1.1.205) / CBS domain	GO:0003938|IMP dehydrogenase activity	lmo2758	guaB	Nucleosides and Nucleotides	Purines	DeNovo Purine Biosynthesis
QI0054_333	10.501	0	1.171	58.004	49.891	46.373	34.631	28.131	4.314	7.46584	0.000934627	0.00476887	Biofilm	LSU ribosomal protein L7p/L12p (P1/P2)		lmo0251	rplL	Protein Synthesis	Ribosome biogenesis	Ribosome LSU, bacterial
QI0054_458	16.501	12.439	18.743	63.804	51.887	41.22	6.596	40.187	5.7799	8.75265	8.24334e-09	5.63423e-07	Biofilm	6-phospho-beta-glucosidase (EC 3.2.1.86)	GO:0008706|6-phospho-beta-glucosidase activity	lmo0372
QI0054_459	17.251	0	24.014	33.642	47.896	34.35	41.228	46.215	4.89206	8.15468	6.04884e-05	0.000535468	Biofilm	PTS system, cellobiose-specific IIC component		lmo0373
QI0054_490	3.75	105.735	4.686	37.122	31.93	6.87	3.298	2.009	9.20816	10.4126	2.25255e-05	0.000239864	Biofilm	hypothetical protein
QI0054_604	0	82.929	103.67	8.701	31.93	20.61	3.298	34.159	7.93862	10.2973	0.000113202	0.000859694	Biofilm	Polysialic acid capsule expression protein KpsF		lmo0502
QI0054_650	0.75	256.389	6.443	0	23.948	6.87	32.982	34.159	9.16176	11.6411	0.000794711	0.00417081	Biofilm	Internalin-like protein Lmo0549 homolog		lmo0549					lmo0549
QI0054_805	2.25	14.513	1.171	3.48	19.957	12.023	6.596	16.075	5.99744	7.39551	0.000184853	0.0012804	Biofilm	hypothetical protein		lmo0704
QI0054_885	9.751	100.897	32.214	116.587	959.908	429.377	522.766	610.839	3.46441	10.6975	0.00107599	0.00545229	Biofilm	Transcriptional regulator, MarR family		lmo0797
QI0054_897	1.5	0	5.857	23.201	15.965	17.175	26.386	22.103	3.6441	5.84745	0.000147782	0.00106978	Biofilm	Spermidine/putrescine import ABC transporter substrate-binding protein PotD (TC 3.A.1.11.1)		lmo0810		Amino Acids and Derivatives	Arginine; urea cycle, creatine, polyamines	Polyamine Metabolism
QI0054_938	0	9.675	2.343	48.723	27.939	10.305	8.246	12.056	5.6386	7.17579	0.000163812	0.00115731	Biofilm	Glutamine ABC transporter, ATP-binding protein GlnQ		lmo0848
QI0054_1707	0	0	8.2	15.081	1626.46	1195.38	1434.72	1233.73	-2.89527	8.4771	0.00150143	0.00719853	Planktonic	Guanosine-3',5'-bis(diphosphate) 3'-pyrophosphohydrolase (EC 3.1.7.2) / GTP pyrophosphokinase (EC 2.7.6.5), (p)ppGpp synthetase II	GO:0008893|guanosine-3',5'-bis(diphosphate) 3'-diphosphatase activity;GO:0008728|GTP diphosphokinase activity	lmo1523	relA	Regulation and Cell signaling		Stringent Response, (p)ppGpp metabolism		Frameshift variant c.2041_2044delCAAG p.Gln681fs
QI0054_1001	0	0	0	0	171.626	173.468	252.313	128.598	-8.73634	5.67614	1.21627e-05	0.000154745	Planktonic	UPF0118 membrane protein YueF		lmo0908
QI0054_1002	0	0	0	0	359.217	197.513	224.278	182.85	-9.13207	6.0196	2.36822e-06	4.41189e-05	Planktonic	Transcriptional regulator, GntR family		lmo0909
QI0054_1003	0	0	1.171	6.96	476.961	276.518	306.733	355.653	-2.4568	6.66392	0.0019171	0.00865492	Planktonic	hypothetical protein		lmo0910
QI0054_1004	0	0	0	31.902	1903.85	2648.39	2533.02	1673.78	-3.769	9.07006	0.00204591	0.0090556	Planktonic	hypothetical protein		lmo0911
QI0054_1005	0	2.073	11.714	9.281	6799.18	9709.06	9004.1	7241.66	-4.92156	10.9125	6.10646e-07	1.6024e-05	Planktonic	Formate efflux transporter FocA		lmo0912		Energy and Precursor Metabolites Generation	Fermentation	Fermentations: Mixed acid
QI0054_1013	0	0	0	0	139.696	111.638	80.806	108.504	-8.03408	5.08402	9.54556e-05	0.000759015	Planktonic	UPF0718 protein YcgR		lmo0920
QI0054_1018	0	0	0	0	145.683	115.073	102.244	96.448	-8.08278	5.12387	4.25195e-05	0.000401816	Planktonic	Transcriptional regulator, AcrR family		lmo0926
QI0054_1025	0	0	0	0	119.739	175.186	155.016	114.532	-8.39313	5.38376	2.37461e-05	0.000249249	Planktonic	Putative mannosyltransferase YkcB
QI0054_1029	3.75	0	1.171	13.341	19715	9276.25	6822.34	2961.77	-5.15906	11.0629	6.20505e-06	8.80998e-05	Planktonic	Uncharacterized protein Metme_2479		lmo0937
QI0054_1034	0	1.382	18.743	79.465	6954.85	4869.13	6081.89	3831.81	-3.06317	10.3983	0.00136925	0.00667368	Planktonic	DNA protection during starvation protein		lmo0943	fri
QI0054_1036	0	0	0	0	642.6	475.749	441.96	363.691	-10.1362	6.91618	1.34813e-07	5.50298e-06	Planktonic	Metallo-beta-lactamase superfamily		lmo0945
QI0054_1037	0	0	0	0	117.743	94.463	82.455	140.654	-8.04042	5.08975	8.80849e-05	0.000717123	Planktonic	hypothetical protein		lmo0946
QI0054_104	0	0	0	0	339.261	123.66	122.034	140.654	-8.71199	5.65553	4.72934e-05	0.000439858	Planktonic	Phage repressor
QI0054_1040	0	0	0	2.32	145.683	115.073	117.086	122.57	-2.56589	5.31575	0.00117365	0.00590642	Planktonic	UPF0118 membrane protein YdbI		lmo0949
QI0054_1045	0	5.529	14.057	44.083	19040.5	5951.16	6100.03	11310.6	-4.07263	11.2947	0.000104014	0.000806586	Planktonic	hypothetical protein		lmo0954
QI0054_1048	0	0	3.514	13.921	1911.83	2079.9	2165.27	1677.8	-3.93874	8.90042	9.59706e-06	0.000128208	Planktonic	Glucosamine-6-phosphate deaminase (EC 3.5.99.6)	GO:0004342|glucosamine-6-phosphate deaminase activity	lmo0957		Carbohydrates	Amino sugars and nucleotide sugars	N-acetylneuraminate utilization
QI0054_105	0	0	0	0	447.026	226.711	300.137	273.27	-9.51156	6.35431	1.14461e-06	2.57092e-05	Planktonic	hypothetical protein
QI0054_1057	0	0	1.171	0	359.217	386.439	374.346	235.093	-4.51436	6.50721	6.74635e-05	0.000586613	Planktonic	hypothetical protein		lmo0966					lmo0966
QI0054_1060	0	0	1.171	1.16	253.448	302.281	323.224	174.813	-3.38544	6.21618	0.000151543	0.00108896	Planktonic	Similar to ribosomal large subunit pseudouridine synthase D, Bacillus subtilis YjbO type		lmo0969		RNA Processing	RNA processing and modification	RNA pseudouridine synthases
QI0054_1063	0	0	0	0	227.504	279.953	197.892	180.841	-9.03928	5.93863	2.98215e-06	5.20152e-05	Planktonic	D-alanine--poly(phosphoribitol) ligase ACP subunit (EC 6.1.1.13)	GO:0047473|D-alanine-poly(phosphoribitol) ligase activity	lmo0972	dltC	Cell Envelope, Capsule and Slime layer	Gram-Positive (Monoderm) cell wall components	D-alanylation of teichoic acid
QI0054_1067	0	0	0	0	271.409	173.468	306.733	202.943	-9.13079	6.01847	4.20344e-06	6.67779e-05	Planktonic	Ribose-5-phosphate isomerase A (EC 5.3.1.6)	GO:0004751|ribose-5-phosphate isomerase activity	lmo0975		Energy and Precursor Metabolites Generation	Central Metabolism	Pentose phosphate pathway
QI0054_1069	0	0	0	0	636.613	329.761	453.503	417.943	-10.0739	6.85956	2.66553e-07	9.32617e-06	Planktonic	Putative acetyl esterase YjcH (EC 3.1.1.-)	GO:0004620|phospholipase activity;GO:0004620|prenylcysteine methylesterase activity;GO:0004620|lipase activity;GO:0004620|1-oxa-2-oxocycloheptane lactonase activity;GO:0004620|sulfolactone hydrolase activity;GO:0004620|3,4-dihydrocoumarin hydrolase activity;GO:0004620|butyrolactone hydrolase activity;GO:0004620|endosulfan lactone lactonase activity;GO:0004620|L-ascorbate 6-phosphate lactonase act…	lmo0977
QI0054_1073	0	0	0	0	183.6	255.908	263.856	221.027	-9.11196	6.0021	2.573e-06	4.69692e-05	Planktonic	Uncharacterized MFS-type transporter		lmo0981
QI0054_1076	0	0	0	0	161.648	109.92	130.279	108.504	-8.23075	5.24726	2.41773e-05	0.000251976	Planktonic	hypothetical protein		lmo0984					lmo0984
QI0054_1077	0	0	0	0	101.778	56.678	46.175	64.299	-7.31112	4.49898	0.000593472	0.00324433	Planktonic	hypothetical protein		lmo0985
QI0054_1079	0	0	0	0	49.891	48.09	74.21	34.159	-6.93017	4.19786	0.00220088	0.00951233	Planktonic	Efflux ABC transporter, permease protein		lmo0987
QI0054_1086	1.5	1.382	1.171	24.942	11451	8271.51	8976.07	9461.98	-5.17418	11.1149	2.529e-10	2.85874e-08	Planktonic	hypothetical protein		lmo0994
QI0054_109	0	0	0	0	231.496	82.44	44.526	154.719	-8.24945	5.26283	0.000378789	0.00225813	Planktonic	FIG00775553: hypothetical protein
QI0054_1090	0	0	0	0	115.748	209.536	168.208	94.439	-8.44487	5.42737	5.47907e-05	0.000498009	Planktonic	CAAX amino terminal protease family protein		lmo0998
QI0054_1091	0	0	0	0	65.856	53.243	92.35	56.262	-7.30914	4.49513	0.000349	0.00212034	Planktonic	hypothetical protein		lmo0999
QI0054_110	0	0	0	0	443.035	188.926	214.383	307.429	-9.41093	6.26509	3.18673e-06	5.36811e-05	Planktonic	Hypothetical protein, Lin0079 homolog [Bacteriophage A118]
QI0054_1100	0	0	0	1.16	544.813	412.201	562.344	313.457	-5.32047	6.8606	4.32975e-07	1.29848e-05	Planktonic	Uncharacterized protein YkuJ		lmo1008
QI0054_1101	0	0	0	0	115.748	123.66	191.296	36.168	-8.07103	5.11347	0.000490915	0.00278532	Planktonic	CBS domain-containing protein YkuL		lmo1009
QI0054_1102	0	0	0	0	562.774	836.425	946.585	466.167	-10.6929	7.42776	3.23367e-08	1.90075e-06	Planktonic	LysR-family transcriptional regulator CcpC, catabolite repressor of CitB and CitZ expression		lmo1010
QI0054_111	0	0	0	0	1492.75	365.829	511.222	817.801	-10.8595	7.58263	1.82597e-07	6.88016e-06	Planktonic	Phage antirepressor protein		lmo2324
QI0054_1122	0	0	0	0	207.548	175.186	202.84	154.719	-8.77051	5.70579	4.55942e-06	6.90728e-05	Planktonic	Hydrolase (HAD superfamily) in cluster with DUF1447		lmo1029
QI0054_1129	0	0	0	0	169.63	104.768	118.735	92.43	-8.14928	5.17891	4.3167e-05	0.000406628	Planktonic	hypothetical protein		lmo1036
QI0054_1135	0	0	0	13.921	1115.57	652.652	727.254	805.745	-3.32662	7.7339	0.00181848	0.00828606	Planktonic	Molybdopterin molybdenumtransferase (EC 2.10.1.1)	GO:0061599|molybdopterin molybdotransferase activity	lmo1042		Cofactors, Vitamins, Prosthetic Groups	Folate and pterines	Molybdenum cofactor biosynthesis
QI0054_1137	0	0	0	0	245.465	135.683	112.139	86.402	-8.38585	5.37751	7.04796e-05	0.000603905	Planktonic	Molybdopterin synthase catalytic subunit MoaE (EC 2.8.1.12)	GO:0030366|molybdopterin synthase activity	lmo1044		Cofactors, Vitamins, Prosthetic Groups	Folate and pterines	Molybdenum cofactor biosynthesis
QI0054_1139	0	0	0	2.32	339.261	190.643	237.471	182.85	-3.49493	6.05035	0.000111393	0.000852561	Planktonic	Cyclic pyranopterin monophosphate synthase (EC 4.6.1.17)		lmo1046	moaC	Cofactors, Vitamins, Prosthetic Groups	Folate and pterines	Molybdenum cofactor biosynthesis
QI0054_114	0	0	0	0	528.848	214.688	222.629	291.354	-9.52099	6.36268	2.37715e-06	4.41189e-05	Planktonic	Protein gp45 [Bacteriophage A118]
QI0054_1141	0	0	10.543	0	5986.95	6849.41	6640.94	4832.46	-5.53456	10.4543	8.67218e-05	0.000709959	Planktonic	Molybdenum cofactor biosynthesis protein MoaB		lmo1048		Cofactors, Vitamins, Prosthetic Groups	Folate and pterines	Molybdenum cofactor biosynthesis
QI0054_1143	0	0	0	0	329.282	145.988	184.7	144.672	-8.86272	5.7853	1.49956e-05	0.00017771	Planktonic	hypothetical protein		lmo1050
QI0054_115	0	0	0	0	3103.24	1078.59	1160.97	1900.84	-12.053	8.71416	2.25124e-10	2.64656e-08	Planktonic	Phage exonuclease (EC 3.1.11.3)
QI0054_1150	0	0	0	0	189.587	170.033	220.98	80.374	-8.58076	5.54272	2.58874e-05	0.000265098	Planktonic	hypothetical protein		lmo1056
QI0054_1158	31.877	12.439	86.099	606.717	33299.4	31174.5	32675.3	21560.2	-2.35116	12.9436	0.000235899	0.0015615	Planktonic	hypothetical protein - attachment realted lipoprotein		lmo1068					lmo1068
QI0054_1169	0	0	0	2.32	259.435	410.484	445.258	176.822	-3.98097	6.43742	5.49361e-05	0.000498009	Planktonic	Uncharacterized glycosyltransferase YkoT		lmo0933					lmo0933
QI0054_1177	0	0	0	0	221.517	352.089	379.294	116.542	-9.28408	6.15301	1.19099e-05	0.000152188	Planktonic	CDP-ribitol:poly(ribitol phosphate) ribitol phosphotransferase
QI0054_118	0	0.691	0	0	1636.43	563.342	547.502	1298.03	-6.75773	7.97204	0.000194905	0.00134466	Planktonic	SAM-dependent methyltransferase		lmo2316
QI0054_1182	0	0	0	0	305.335	192.361	240.769	237.102	-9.17149	6.05426	2.87452e-06	5.08929e-05	Planktonic	hypothetical protein		lmo1094
QI0054_1197	0	0	0	0	47.896	41.22	56.069	30.14	-6.69733	4.02119	0.0020037	0.00893606	Planktonic	conserved hypothetical protein
QI0054_120	0	0	0	11.601	1839.99	489.489	491.433	1217.66	-3.85237	7.98013	0.000810598	0.00423152	Planktonic	hypothetical protein
QI0054_121	0	0	0	0	429.065	108.203	95.648	269.252	-9.05421	5.95144	6.80483e-05	0.000588218	Planktonic	Hypothetical protein, Lmo2313 homolog [Bacteriophage A118]
QI0054_1217	0	0	0	0	33.926	58.395	75.859	36.168	-6.9312	4.19981	0.00143747	0.00691446	Planktonic	FIG00774763: hypothetical protein
QI0054_1218	0	0	0	0	129.717	42.938	87.402	62.29	-7.54737	4.68554	0.000324833	0.00200564	Planktonic	hypothetical protein
QI0054_1219	0	0	0	0	39.913	30.915	69.262	48.224	-6.81708	4.11554	0.00215214	0.00934295	Planktonic	Acetyltransferase, GNAT family		lmo1126
QI0054_1220	0	0	0	2.32	453.013	240.451	314.979	208.971	-3.85662	6.34785	3.51339e-05	0.000341916	Planktonic	hypothetical protein		lmo1127
QI0054_1229	0	0	0	0	233.491	171.751	186.349	225.046	-8.92981	5.84374	4.67771e-06	7.05015e-05	Planktonic	hypothetical protein		lmo1135					lmo1135
QI0054_123	0	0	0	0	79.826	80.723	36.28	114.532	-7.57805	4.7119	0.00106751	0.00541869	Planktonic	hypothetical protein
QI0054_1230	0	0	0	0	101.778	91.028	90.701	32.149	-7.51551	4.65829	0.000372173	0.00222773	Planktonic	hypothetical protein
QI0054_1237	0	0.691	0.586	0	8144.25	5164.54	5000.08	5471.43	-8.44754	10.402	4.84873e-11	6.78591e-09	Planktonic	Cob(III)alamin reductase @ Cob(II)alamin reductase		lmo1142		Carbohydrates	Sugar alcohols	Propanediol utilization
QI0054_1239	0	0	0	0	167.635	109.92	166.559	116.542	-8.36388	5.35904	1.61839e-05	0.000186528	Planktonic	Propanediol utilization polyhedral body protein PduU		lmo1144		Carbohydrates	Sugar alcohols	Propanediol utilization
QI0054_1241	0.75	0	0.586	0	1319.13	1116.38	1017.5	685.185	-5.08293	7.98723	5.54097e-05	0.000498009	Planktonic	Predicted alpha-ribazole-5-phosphate synthase CblS for cobalamin biosynthesis		lmo1146		Cofactors, Vitamins, Prosthetic Groups	Tetrapyrroles	Cobalamin synthesis	lmo1146
QI0054_1242	0	0	0	0	337.265	212.971	242.418	219.018	-9.21486	6.09223	2.08536e-06	4.08591e-05	Planktonic	Adenosylcobinamide kinase (EC 2.7.1.156) / Adenosylcobinamide-phosphate guanylyltransferase (EC 2.7.7.62)	GO:0043752|adenosylcobinamide kinase activity;GO:0008820|cobinamide phosphate guanylyltransferase activity	lmo1147		Cofactors, Vitamins, Prosthetic Groups	Tetrapyrroles	Cobalamin synthesis
QI0054_1243	0	0	0	0	291.365	343.501	318.277	212.99	-9.42564	6.278	1.02802e-06	2.39791e-05	Planktonic	Cobalamin synthase (EC 2.7.8.26)	GO:0051073|adenosylcobinamide-GDP ribazoletransferase activity	lmo1148		Cofactors, Vitamins, Prosthetic Groups	Tetrapyrroles	Cobalamin synthesis
QI0054_1245	0	0	0	1.16	8100.35	6236.27	6067.05	5716.57	-9.15571	10.5279	9.00816e-18	5.295e-15	Planktonic	Propanediol utilization transcriptional activator		lmo1150		Carbohydrates	Sugar alcohols	Propanediol utilization
QI0054_1247	0	0	0	0	183.6	60.113	24.737	72.336	-7.62558	4.74886	0.00168965	0.00789392	Planktonic	Propanediol utilization polyhedral body protein PduA		lmo1151		Carbohydrates	Sugar alcohols	Propanediol utilization
QI0054_1249	0	0	0	0	5961.01	3568.98	3819.32	4235.69	-13.3392	9.9655	1.06725e-15	4.48091e-13	Planktonic	Propanediol dehydratase large subunit (EC 4.2.1.28)	GO:0050215|propanediol dehydratase activity	lmo1153		Carbohydrates	Sugar alcohols	Propanediol utilization
QI0054_125	0	0	0	0	163.643	61.83	79.157	114.532	-7.95211	5.01618	0.000225201	0.00151804	Planktonic	hypothetical protein
QI0054_1250	0	0	0	0	1628.45	915.431	880.621	1302.05	-11.4543	8.1421	1.13058e-09	1.03836e-07	Planktonic	Propanediol dehydratase medium subunit (EC 4.2.1.28)	GO:0050215|propanediol dehydratase activity	lmo1154		Carbohydrates	Sugar alcohols	Propanediol utilization
QI0054_1252	0	0	0	0	5035.03	3112.12	3161.33	4038.77	-13.1514	9.7813	5.15869e-15	1.89517e-12	Planktonic	Propanediol dehydratase reactivation factor large subunit		lmo1156		Carbohydrates	Sugar alcohols	Propanediol utilization
QI0054_1253	0	0	0	0	73.839	44.655	93.999	84.392	-7.47242	4.62689	0.00031254	0.00196693	Planktonic	Propanediol dehydratase reactivation factor small subunit		lmo1157		Carbohydrates	Sugar alcohols	Propanediol utilization
QI0054_1254	0	0	0	0	147.678	101.333	128.63	124.579	-8.21913	5.23792	2.8551e-05	0.000286387	Planktonic	Propanediol utilization polyhedral body protein PduK		lmo1158		Carbohydrates	Sugar alcohols	Propanediol utilization
QI0054_1255	0	0	0	0	2971.53	1609.3	1436.37	1798.36	-12.1626	8.81968	1.35965e-11	2.22001e-09	Planktonic	Propanediol utilization polyhedral body protein PduJ		lmo1159		Carbohydrates	Sugar alcohols	Propanediol utilization
QI0054_1257	0	0	0	9.281	4170.91	2626.07	2439.02	3444.01	-5.71005	9.53174	2.35886e-07	8.35265e-06	Planktonic	Propanediol utilization protein similar to EutJ		lmo1161					lmo1161
QI0054_126	0	0	0	0	81.822	39.503	69.262	38.177	-7.05858	4.29799	0.00150971	0.00721467	Planktonic	Lin1741 protein
QI0054_1260	0	0	1.171	0	1289.19	1167.9	1052.13	1384.43	-6.38924	8.2169	6.41294e-08	2.94494e-06	Planktonic	ATP:Cob(I)alamin adenosyltransferase (EC 2.5.1.17) @ ATP:Cob(I)alamin adenosyltransferase (EC 2.5.1.17), propanediol utilization / Uncharacterized conserved protein GlcG	GO:0008817|cob(I)yrinic acid a,c-diamide adenosyltransferase activity	lmo1164		Cofactors, Vitamins, Prosthetic Groups	Tetrapyrroles	Cob(I)alamin adenosyltransferase
QI0054_1261	0	0	0	0	1442.86	1215.99	1283	1197.57	-11.5712	8.25318	1.13105e-10	1.38506e-08	Planktonic	CoA-acylating propionaldehyde dehydrogenase		lmo1165		Carbohydrates	Sugar alcohols	Propanediol utilization
QI0054_1262	0	0	0.586	0	2207.19	1815.4	1485.84	2007.33	-8.06929	8.79318	5.22666e-11	6.98235e-09	Planktonic	Propanol dehydrogenase [NAD+]		lmo1166		Carbohydrates	Sugar alcohols	Propanediol utilization
QI0054_1263	0	0.691	0	0.58	678.521	589.105	468.345	687.194	-5.36973	7.31321	0.000349903	0.00212034	Planktonic	Glycerol uptake facilitator protein @ Propanediol diffusion facilitator		lmo1167	glpF	Carbohydrates	Sugar alcohols	Propanediol utilization
QI0054_1264	0	0	0	0	175.617	178.621	126.981	142.663	-8.5362	5.50546	2.30554e-05	0.00024374	Planktonic	Propionate kinase, propanediol utilization (EC 2.7.2.1)	GO:0008776|acetate kinase activity	lmo1168	AckA2	Carbohydrates	Sugar alcohols	Propanediol utilization
QI0054_1267	0	0	0	0	71.843	94.463	49.473	94.439	-7.56002	4.69777	0.000347752	0.00212034	Planktonic	Ethanol dehydrogenase [NAD+]		lmo1171	pduQ
QI0054_1268	0	0.691	0	0	1149.49	731.658	804.762	791.68	-6.62708	7.75609	9.26885e-05	0.000744294	Planktonic	Ethanolamine two-component response regulator		lmo1172		Carbohydrates	Sugar alcohols	Ethanolamine utilization
QI0054_128	0	0	0	0	784.291	298.846	352.908	456.12	-10.1121	6.89422	5.75317e-07	1.54218e-05	Planktonic	Single-stranded DNA-binding protein (prophage associated)
QI0054_1285	0	0	0	0	3805.71	1890.97	1609.52	3518.35	-12.6635	9.30482	4.98846e-12	9.77406e-10	Planktonic	Substrate-specific component CblT of predicted B12-regulated ECF transporter for dimethylbenzimidazole		lmo1190
QI0054_1288	0	0	0	0	269.413	190.643	155.016	126.588	-8.75562	5.6929	1.2923e-05	0.000160935	Planktonic	Cobalt-precorrin-8 methylmutase (EC 5.4.99.60)		lmo1193	cbiC	Cofactors, Vitamins, Prosthetic Groups	Tetrapyrroles	Cobalamin synthesis
QI0054_1290	0.375	0	0	0	421.082	429.377	412.276	383.784	-5.69532	6.77737	0.000114885	0.000870228	Planktonic	Cobalt-precorrin-7 (C5)-methyltransferase (EC 2.1.1.289)		lmo1195	cbiE	Cofactors, Vitamins, Prosthetic Groups	Tetrapyrroles	Cobalamin synthesis
QI0054_1292	0	0	0	0	864.117	944.628	862.481	787.661	-11.0053	7.71895	3.68307e-09	3.00682e-07	Planktonic	Cobalt-precorrin-4 C(11)-methyltransferase (EC 2.1.1.271)		lmo1197	cbiF	Cofactors, Vitamins, Prosthetic Groups	Tetrapyrroles	Cobalamin synthesis
QI0054_1293	0	0	0	0	249.456	281.671	321.575	417.943	-9.59351	6.4273	2.37458e-06	4.41189e-05	Planktonic	Cobalt-precorrin 5A hydrolase (EC 3.7.1.12)		lmo1198	cbiG	Cofactors, Vitamins, Prosthetic Groups	Tetrapyrroles	Cobalamin synthesis
QI0054_1294	0	0	0	0	724.421	683.567	662.939	550.559	-10.5959	7.33789	2.26171e-08	1.38483e-06	Planktonic	Cobalt-precorrin-3 C(17)-methyltransferase (EC 2.1.1.272)		lmo1199	cbiH	Cofactors, Vitamins, Prosthetic Groups	Tetrapyrroles	Cobalamin synthesis
QI0054_1295	0	0	0	0	137.7	204.383	281.997	102.476	-8.7346	5.67467	2.55455e-05	0.000263432	Planktonic	Cobalt-precorrin-6A reductase (EC 1.3.1.106)		lmo1200		Cofactors, Vitamins, Prosthetic Groups	Tetrapyrroles	Cobalamin synthesis
QI0054_1296	0	0	0	0	468.978	541.014	412.276	520.419	-10.1884	6.96369	1.73044e-07	6.69375e-06	Planktonic	Uroporphyrinogen-III methyltransferase (EC 2.1.1.107) / Uroporphyrinogen-III synthase (EC 4.2.1.75)	GO:0004851|uroporphyrin-III C-methyltransferase activity;GO:0004852|uroporphyrinogen-III synthase activity	lmo1201		Cofactors, Vitamins, Prosthetic Groups	Tetrapyrroles	Metal chelatases
QI0054_1298	0	0	0	0	107.765	139.118	136.876	78.364	-8.09238	5.13107	7.22287e-05	0.000616585	Planktonic	Cobalt-precorrin-2 C(20)-methyltransferase (EC 2.1.1.151)	GO:0043781|cobalt-factor II C20-methyltransferase activity	lmo1203	cbiL	Cofactors, Vitamins, Prosthetic Groups	Tetrapyrroles	Cobalamin synthesis
QI0054_1299	0	0	0	0	137.7	226.711	179.752	110.514	-8.59975	5.5592	2.01033e-05	0.00021722	Planktonic	Cobalt ECF transporter, substrate-binding protein CbiM		lmo1204
QI0054_130	0	0	0	0	55.878	51.525	26.386	66.308	-6.92662	4.20219	0.00217033	0.00939413	Planktonic	Hypothetical protein, Lmo2306 homolog [Bacteriophage A118]
QI0054_1301	0	0	0	0	55.878	85.875	69.262	76.355	-7.44121	4.60227	0.000641681	0.00345403	Planktonic	Cobalt ECF transporter, transmembrane component of energizing module CbiQ		lmo1206	cbiQ
QI0054_1303	0	0	0	13.921	959.908	1198.82	1099.95	807.755	-3.62808	8.00516	0.000733044	0.00388884	Planktonic	Cobyric acid synthase (EC 6.3.5.10)	GO:0051921|adenosylcobyric acid synthase (glutamine-hydrolyzing) activity	lmo1208	cbiP	Cofactors, Vitamins, Prosthetic Groups	Tetrapyrroles	Cobalamin synthesis
QI0054_1304	0	0	0	0	113.752	48.09	79.157	58.271	-7.44668	4.60482	0.000284307	0.00184048	Planktonic	ATP:Cob(I)alamin adenosyltransferase (EC 2.5.1.17) @ ATP:Cob(I)alamin adenosyltransferase (EC 2.5.1.17), cobalamin synthesis	GO:0008817|cob(I)yrinic acid a,c-diamide adenosyltransferase activity	lmo1209		Cofactors, Vitamins, Prosthetic Groups	Tetrapyrroles	Cob(I)alamin adenosyltransferase
QI0054_1307	0	0	0	0	91.8	61.83	51.122	38.177	-7.14813	4.36832	0.00092019	0.00471156	Planktonic	hypothetical protein		lmo1212					lmo1212
QI0054_131	0	0	0	0	616.656	286.824	338.066	397.849	-9.91129	6.71234	4.93448e-07	1.38938e-05	Planktonic	Hypothetical protein, Lmo2305 homolog [Bacteriophage A118]		lmo2305
QI0054_1315	3.75	0	12.886	13.921	3638.07	2131.43	2594.04	2252.47	-2.7071	9.43027	0.0015078	0.00721467	Planktonic	Transcriptional regulator YodB, HxlR family		lmo1220
QI0054_1322	0	0	0	0	213.535	108.203	90.701	36.168	-7.99067	5.04708	0.000383888	0.0022839	Planktonic	Uracil-DNA glycosylase, family 1 (EC 3.2.2.27)		lmo1227		DNA Processing	DNA repair	DNA Repair Base Excision
QI0054_1334	0	0	0	0	191.583	207.818	204.489	90.42	-8.66035	5.61084	1.33854e-05	0.000165293	Planktonic	Ribonuclease PH (EC 2.7.7.56)	GO:0009022|tRNA nucleotidyltransferase activity	lmo1238	rph
QI0054_134	0	0	0	0	351.235	123.66	176.454	174.813	-8.90608	5.82292	1.18263e-05	0.000151779	Planktonic	LmaC, associated with virulence in Listeria		lmo2303
QI0054_1343	0	0	0	0	305.335	238.733	268.804	235.093	-9.27398	6.1442	1.1932e-06	2.65669e-05	Planktonic	DUF1801 domain-containing protein		lmo1242
QI0054_1348	0	0	0	0	93.796	132.248	156.665	48.224	-7.97568	5.03406	0.000269465	0.00175601	Planktonic	hypothetical protein		lmo1247
QI0054_1354	0	0	0	0	51.887	94.463	62.666	64.299	-7.36643	4.54206	0.000518859	0.00291016	Planktonic	UPF0750 membrane protein YxkD		lmo1252
QI0054_1356	0	0	0	0	231.496	109.92	140.174	60.28	-8.2723	5.28163	8.76249e-05	0.00071536	Planktonic	hypothetical protein
QI0054_1360	0	0	0	0	109.761	130.53	146.77	48.224	-7.98593	5.04241	0.000168541	0.00117938	Planktonic	hypothetical protein		lmo1256
QI0054_1361	0	0	0	5.8	2053.53	1209.12	1487.49	1416.59	-5.17503	8.51484	4.30351e-07	1.29848e-05	Planktonic	hypothetical protein		lmo1257
QI0054_1365	1.125	0	8.2	68.444	3777.77	2923.2	2758.95	2925.6	-2.70838	9.65426	0.00182619	0.00830831	Planktonic	Membrane protein		lmo1261
QI0054_1378	0	0	0	1.16	287.374	164.881	103.893	174.813	-4.00801	5.7186	0.000123278	0.000929011	Planktonic	ATPase involved in DNA repair, phage associated
QI0054_1379	0	0	1.171	0	319.304	156.293	136.876	160.747	-3.69099	5.81156	0.00156298	0.0073971	Planktonic	Phage recombination protein Bet
QI0054_138	0	0	0	5.22	1444.85	630.325	628.308	862.007	-4.52355	7.77265	1.31346e-05	0.00016288	Planktonic	Terminase large subunit [Bacteriophage A118]		lmo2300
QI0054_1386	0	0	0	0	81.822	27.48	54.42	114.532	-7.40899	4.57617	0.001518	0.00724253	Planktonic	Endodeoxyribonuclease RusA
QI0054_1387	0	0	0	0	177.613	53.243	69.262	164.766	-8.12462	5.15874	0.000296423	0.00188569	Planktonic	hypothetical protein
QI0054_140	0	0	0	0	898.043	479.184	531.011	604.811	-10.53	7.27701	5.27561e-08	2.6041e-06	Planktonic	Minor capsid protein [Bacteriophage A118] / Phage minor capsid protein		lmo2298
QI0054_1400	0	0	0	0	159.652	58.395	51.122	62.29	-7.58293	4.71455	0.000628966	0.00342321	Planktonic	hypothetical protein
QI0054_1402	0	0	0	0	87.809	39.503	69.262	56.262	-7.21543	4.42252	0.000701031	0.00373926	Planktonic	Phage antirepressor protein
QI0054_1405	0	0	0	0	129.717	48.09	23.087	76.355	-7.35505	4.53278	0.00210565	0.00922283	Planktonic	Phage DNA methylase
QI0054_1410	0	0	0	0	237.483	77.288	67.613	150.7	-8.2965	5.30255	0.000264406	0.00172994	Planktonic	Phage terminase, large subunit
QI0054_1411	0	0	0	0	223.513	106.485	67.613	84.392	-8.12373	5.15779	0.000207543	0.00142184	Planktonic	Phage protein
QI0054_1414	0	0	0	0	211.539	108.203	80.806	249.158	-8.62715	5.58285	0.000106489	0.000823611	Planktonic	Phage protein
QI0054_1416	0	0	0	0	403.122	79.005	59.368	146.682	-8.62505	5.58088	0.000332964	0.00205153	Planktonic	Phage protein
QI0054_1420	0	0	0	0	103.774	39.503	31.333	68.318	-7.1684	4.38686	0.0016059	0.00753954	Planktonic	hypothetical protein
QI0054_1422	0	0	0	0	119.739	56.678	57.719	100.467	-7.64125	4.76301	0.000288628	0.00185734	Planktonic	hypothetical protein
QI0054_1423	0	0	0	0	97.787	87.593	56.069	114.532	-7.75301	4.85388	0.000403859	0.00238821	Planktonic	hypothetical protein
QI0054_1439	0	0	0	0	107.765	51.525	52.771	36.168	-7.16458	4.38122	0.0016013	0.00752994	Planktonic	hypothetical protein
QI0054_1441	0	0	0	6.96	937.956	338.349	418.872	586.727	-3.57362	7.20823	0.000464413	0.00265548	Planktonic	N-acetylmuramoyl-L-alanine amidase (EC 3.5.1.28)	GO:0008745|N-acetylmuramoyl-L-alanine amidase activity
QI0054_1443	0	0	0	0	373.187	151.141	122.034	217.009	-8.98527	5.89166	2.03037e-05	0.000218581	Planktonic	hypothetical protein
QI0054_1444	0	0	0	0	453.013	228.428	184.7	249.158	-9.3506	6.21175	3.23972e-06	5.40997e-05	Planktonic	hypothetical protein
QI0054_1453	0	0	0	0	650.582	515.252	550.8	403.877	-10.2787	7.0462	5.74831e-08	2.72489e-06	Planktonic	Signal peptidase I (EC 3.4.21.89)		lmo1270		Protein Fate (folding, modification, targeting, degradation)	Protein processing and modification	Signal peptidase
QI0054_1454	0	0	0	0	341.256	410.484	420.521	204.953	-9.6545	6.48161	8.47478e-07	2.00866e-05	Planktonic	Signal peptidase I (EC 3.4.21.89)		lmo1271		Protein Fate (folding, modification, targeting, degradation)	Protein processing and modification	Signal peptidase
QI0054_1455	0	0	0	0	225.509	307.434	418.872	154.719	-9.33773	6.20025	3.98076e-06	6.39314e-05	Planktonic	LSU ribosomal maturation GTPase RbgA (B. subtilis YlqF)		lmo1272	rbgA	Protein Synthesis	0	Universal GTPases
QI0054_1461	0	0	0	0	257.439	269.648	219.331	158.738	-9.05581	5.95292	4.50108e-06	6.85424e-05	Planktonic	ATP-dependent protease subunit HslV (EC 3.4.25.2)		lmo1278	clpQ	Protein Fate (folding, modification, targeting, degradation)	Protein degradation	Proteasome bacterial
QI0054_1466	0	0	0	0	750.365	628.607	987.813	417.943	-10.6588	7.39612	5.04955e-08	2.60362e-06	Planktonic	aldose epimerase family protein		lmo1283
QI0054_1468	0	0	4.686	26.682	2911.66	1937.35	2310.39	2592.05	-3.62662	9.23318	0.000159394	0.00112882	Planktonic	Uncharacterized CoA-binding protein YneT		lmo1285
QI0054_1471	0	1.382	2.929	57.423	2823.85	2959.26	3265.22	2634.24	-2.99036	9.54892	0.00215215	0.00934295	Planktonic	S-ribosylhomocysteine lyase (EC 4.4.1.21) @ Autoinducer-2 production protein LuxS	GO:0043768|S-ribosylhomocysteine lyase activity	lmo1288		Carbohydrates	C-1 compound metabolism	S-Adenosyl-L-homocysteine recycling
QI0054_1472	0	0	0	0	91.8	97.898	120.384	62.29	-7.77659	4.87029	0.000103975	0.000806586	Planktonic	Internalin-like protein (LPXTG motif) Lmo1290 homolog		lmo1289
QI0054_1477	0	0	0	0	2217.17	1205.69	1184.06	819.811	-11.6086	8.28874	4.33408e-10	4.71773e-08	Planktonic	RNA-binding protein Hfq		lmo1295		Stress Response, Defense and Virulence	0	Hfl operon
QI0054_1478	0	0	0	0	71.843	140.835	125.332	76.355	-7.94998	5.01336	0.000137902	0.0010032	Planktonic	Ribosome LSU-associated GTP-binding protein HflX		lmo1296		Protein Synthesis	0	Universal GTPases
QI0054_1480	0	0	0	0	69.848	121.943	74.21	36.168	-7.47945	4.63023	0.000760409	0.00401228	Planktonic	Transcriptional regulator GlnR		lmo1298	glnR
QI0054_149	0	0	0	0	399.13	171.751	153.367	227.055	-9.1225	6.01132	1.26402e-05	0.000158758	Planktonic	Protein gp14 [Bacteriophage A118]		lmo2289
QI0054_1492	0	0	0	0	111.756	53.243	95.648	86.402	-7.67982	4.79342	0.000249423	0.00164666	Planktonic	hypothetical protein		lmo1311
QI0054_1496	0	0	0	0	115.748	140.835	118.735	62.29	-8.00514	5.05848	6.29281e-05	0.000553729	Planktonic	Undecaprenyl diphosphate synthase (EC 2.5.1.31)	GO:0008834|di-trans,poly-cis-decaprenylcistransferase activity	lmo1315
QI0054_150	0	0	0	0	351.235	101.333	126.981	124.579	-8.65701	5.60836	0.000101368	0.000796874	Planktonic	Phage protein		lmo2288
QI0054_1500	0	0	0	0	175.617	128.813	184.7	50.233	-8.27339	5.28239	9.60369e-05	0.000760788	Planktonic	Intramembrane protease RasP/YluC, implicated in cell division based on FtsL cleavage		lmo1318
QI0054_1505	0	0	0	0	71.843	132.248	128.63	62.29	-7.87188	4.94873	0.000228791	0.00153414	Planktonic	COG2740: Predicted nucleic-acid-binding protein implicated in transcription termination		lmo1323
QI0054_1511	0	0	0	0	373.187	637.195	902.059	317.476	-10.352	7.11339	4.2071e-07	1.29432e-05	Planktonic	FMN adenylyltransferase (EC 2.7.7.2) / Riboflavin kinase (EC 2.7.1.26)	GO:0003919|FMN adenylyltransferase activity;GO:0008531|riboflavin kinase activity	lmo1329	ribC	Cofactors, Vitamins, Prosthetic Groups	Riboflavin, FMN, FAD	Riboflavin, FMN and FAD metabolism with fusion events
QI0054_1514	8.251	1.382	16.4	96.286	13119.4	9193.81	9226.73	11063.4	-3.28171	11.3715	3.51549e-06	5.80452e-05	Planktonic	Probable GTPase related to EngC		lmo1332		Protein Synthesis	0	Universal GTPases
QI0054_1515	0	0	0	1.74	131.713	145.988	194.594	114.532	-3.1531	5.47496	0.000366615	0.00220344	Planktonic	hypothetical protein		lmo1333
QI0054_1518	0	0	0	0	55.878	120.225	219.331	58.271	-8.05766	5.10267	0.00043594	0.00253775	Planktonic	5-formyltetrahydrofolate cyclo-ligase (EC 6.3.3.2)	GO:0030272|5-formyltetrahydrofolate cyclo-ligase activity	lmo1336		Cofactors, Vitamins, Prosthetic Groups	Folate and pterines	Folate Biosynthesis	lmo1336
QI0054_152	0	0	0	0	600.691	338.349	367.75	271.261	-9.83663	6.64501	3.96394e-07	1.24869e-05	Planktonic	Putative tail or base plate protein gp17 [Bacteriophage A118]		lmo2286
QI0054_153	0	0	0	0	981.86	556.472	568.94	729.39	-10.7119	7.44532	3.53917e-08	2.00031e-06	Planktonic	Putative tail or base plate protein gp18 [Bacteriophage A118]		lmo2285
QI0054_1530	0	0	4.686	1.16	6084.74	5908.22	6784.41	3904.15	-6.31645	10.3299	6.20331e-09	4.67475e-07	Planktonic	Aminomethyltransferase (glycine cleavage system T protein) (EC 2.1.2.10)	GO:0004047|aminomethyltransferase activity	lmo1348	gcvT	Cofactors, Vitamins, Prosthetic Groups	Lipoic acid	Lipoylated proteins
QI0054_1531	6	9.675	58.57	97.446	6711.38	6560.87	7125.77	5055.5	-1.7595	10.8528	0.00184087	0.00836217	Planktonic	Glycine dehydrogenase [decarboxylating] (glycine cleavage system P1 protein) (EC 1.4.4.2)	GO:0004375|glycine dehydrogenase (decarboxylating) activity	lmo1349		Cofactors, Vitamins, Prosthetic Groups	Lipoic acid	Lipoylated proteins
QI0054_1532	8.251	6.911	36.314	126.448	7324.04	7699.58	8309.83	5827.09	-2.07372	10.9831	0.000126947	0.000944988	Planktonic	Glycine dehydrogenase [decarboxylating] (glycine cleavage system P2 protein) (EC 1.4.4.2)	GO:0004375|glycine dehydrogenase (decarboxylating) activity	lmo1350		Cofactors, Vitamins, Prosthetic Groups	Lipoic acid	Lipoylated proteins
QI0054_154	0	0	0	4.64	1269.23	728.223	814.657	634.951	-4.57906	7.71307	4.3651e-06	6.75997e-05	Planktonic	Putative tail or base plate protein gp19 [Bacteriophage A118]		lmo2284
QI0054_1546	0	0	0	0	331.278	144.271	126.981	90.42	-8.62803	5.58348	7.71847e-05	0.000649988	Planktonic	Cold shock protein of CSP family		lmo1364	cspL	Stress Response, Defense and Virulence	Stress Response: Heat/cold shock	Cold shock proteins of CSP family
QI0054_1551	0	0	0	0	69.848	139.118	89.052	58.271	-7.73056	4.83345	0.000432123	0.00252487	Planktonic	Branched-chain phosphotransacylase (EC 2.3.1.- )	GO:0004147|dihydrolipoamide branched chain acyltransferase activity;GO:0004147|sterol O-acyltransferase activity;GO:0004147|N-acetyltransferase activity;GO:0004147|O-acyltransferase activity;GO:0004147|palmitoleoyl [acyl-carrier-protein]-dependent acyltransferase activity;GO:0004147|carnitine O-acyltransferase activity;GO:0004147|acetyltransferase activity;GO:0004147|C-acyltransferase activity;GO…	lmo1369		Amino Acids and Derivatives	Branched-chain amino acids	Degradation of branched-chain amino acids and alpha-keto acids [Leu, Val]
QI0054_1552	0	0.691	0	2.32	403.122	702.46	714.061	313.457	-4.12361	7.14113	0.00126758	0.00628233	Planktonic	Branched-chain acyl kinase		lmo1370		Amino Acids and Derivatives	Branched-chain amino acids	Degradation of branched-chain amino acids and alpha-keto acids [Leu, Val]	lmo1370
QI0054_1560	0	0	5.857	3.48	1099.6	932.606	829.499	681.166	-3.15865	7.84282	0.000705233	0.00375486	Planktonic	Two-component transcriptional response regulator, OmpR family		lmo1377	lisR
QI0054_1563	0	0	0	8.12	532.839	383.004	481.538	502.335	-3.14011	7.0073	0.0012393	0.00617616	Planktonic	hypothetical protein		lmo1380					lmo1380
QI0054_1569	0	0	1.171	3.48	698.478	352.089	478.24	309.438	-3.39558	6.91147	4.6844e-05	0.000437062	Planktonic	DNA translocase FtsK		lmo1386		DNA Processing	DNA recombination	Replication-associated recombination protein RarA
QI0054_1571	24.001	15.204	241.31	253.475	48841.6	51982	58826.8	41681.7	-3.13219	13.6148	1.22147e-06	2.67903e-05	Planktonic	Purine nucleoside ABC transporter, substrate-binding protein @ CD4+ T cell-stimulating antigen, lipoprotein		lmo1388	tcsA
QI0054_1580	0	0	0	0	201.561	218.123	240.769	128.598	-8.85423	5.77777	6.20377e-06	8.80998e-05	Planktonic	ADP-ribose pyrophosphatase of COG1058 family (EC 3.6.1.13) / Nicotinamide-nucleotide amidase (EC 3.5.1.42)	GO:0047631|ADP-ribose diphosphatase activity;GO:0019159|nicotinamide-nucleotide amidase activity	lmo1397	cinA	DNA Processing	DNA repair	DNA repair system including RecA, MutS and a hypothetical protein
QI0054_1582	6.75	1.382	38.657	270.296	16302.5	11782.1	12650.3	11481.4	-2.70013	11.7137	0.000595811	0.00324877	Planktonic	Ribonuclease Y		lmo1399		RNA Processing	RNA processing and modification	RNA processing and degradation, bacterial
QI0054_1583	0	0	0	0	99.783	116.79	148.419	66.308	-7.98516	5.0418	6.80171e-05	0.000588218	Planktonic	Acetyltransferase, GNAT family		lmo1400
QI0054_1584	0	0	0	0	105.77	80.723	120.384	98.458	-7.91205	4.98288	0.000102133	0.000796874	Planktonic	2',3'-cyclic-nucleotide 2'-phosphodiesterase, Bsub YmdB		lmo1401
QI0054_1589	0	8.293	26.942	74.244	104137	105512	108791	99251.3	-6.64999	14.5357	1.0285e-08	6.71725e-07	Planktonic	Pyruvate formate-lyase (EC 2.3.1.54)	GO:0008861|formate C-acetyltransferase activity	lmo1406	pflB	Energy and Precursor Metabolites Generation	Fermentation	Fermentations: Mixed acid
QI0054_1590	1.5	0	65.013	35.962	39801.3	51961.4	53579.3	36626.2	-5.5686	13.3471	1.71285e-06	3.54512e-05	Planktonic	Pyruvate formate-lyase activating enzyme (EC 1.97.1.4)	GO:0043365|[formate-C-acetyltransferase]-activating enzyme activity	lmo1407	pflC	Energy and Precursor Metabolites Generation	Fermentation	Fermentations: Mixed acid
QI0054_1591	0	0	0	0	508.891	175.186	285.295	182.85	-9.36595	6.22523	5.41125e-06	7.99179e-05	Planktonic	Transcriptional regulator, PadR family		lmo1408
QI0054_1592	0	0	0	0	187.591	68.7	59.368	114.532	-7.98483	5.04295	0.000436055	0.00253775	Planktonic	Uncharacterized MFS-type transporter		lmo1409
QI0054_1595	0	0	0	0	121.735	66.983	93.999	46.215	-7.57218	4.70421	0.000438921	0.00254938	Planktonic	DNA topology modulation protein FlaR		lmo1412
QI0054_1596	0	0	0	0	83.817	120.225	112.139	62.29	-7.80734	4.8957	0.000134585	0.000988866	Planktonic	Putative peptidoglycan bound protein (LPXTG motif) Lmo1413 homolog		lmo1413
QI0054_1598	1.5	0.691	3.514	12.761	1686.33	1588.69	1678.79	1271.91	-2.93451	8.67068	1.06974e-05	0.000139732	Planktonic	Hydroxymethylglutaryl-CoA synthase (EC 2.3.3.10)	GO:0004421|hydroxymethylglutaryl-CoA synthase activity	lmo1415		Fatty Acids, Lipids, and Isoprenoids	Isoprenoids	Mevalonate metabolic pathway
QI0054_1599	0	0	0	0	193.578	113.355	72.561	88.411	-8.09261	5.13196	0.000102219	0.000796874	Planktonic	Uncharacterized membrane spanning protein, contains VanZ-like domain		lmo1416
QI0054_1601	0	0	0	0	175.617	185.491	321.575	88.411	-8.803	5.73359	3.00772e-05	0.000299688	Planktonic	Alkaline phosphodiesterase I (EC 3.1.4.1) / Nucleotide pyrophosphatase (EC 3.6.1.9)	GO:0004528|phosphodiesterase I activity;GO:0004551|nucleotide diphosphatase activity;GO:0004551|NADH pyrophosphatase activity	lmo1418					lmo1418
QI0054_1602	0	0	0	0	510.887	893.103	976.269	397.849	-10.6721	7.40844	9.87996e-08	4.20829e-06	Planktonic	UPF0118 membrane protein YdbI		lmo1419
QI0054_1604	0	0	0	0	407.113	199.231	288.593	168.785	-9.26052	6.13222	2.48277e-06	4.56054e-05	Planktonic	Glycine betaine ABC transport system, ATP-binding protein OpuAA (EC 3.6.3.32)	GO:0015418|quaternary-ammonium-compound-transporting ATPase activity	lmo1421		Stress Response, Defense and Virulence	Stress Response: Osmotic stress	Choline uptake and conversion to betaine clusters
QI0054_1607	0	0	0	0	205.552	113.355	138.525	202.943	-8.6274	5.58346	2.19311e-05	0.000234384	Planktonic	Manganese transport protein MntH		lmo1424
QI0054_161	0	0	0	0	93.796	82.44	107.192	98.458	-7.83398	4.91919	6.48033e-05	0.000568528	Planktonic	hypothetical protein
QI0054_1611	0	0	1.171	0	1594.53	846.731	1025.74	960.464	-6.207	8.0472	1.73095e-07	6.69375e-06	Planktonic	Choline ABC transport system, ATP-binding protein OpuBA		lmo1428	opuCA	Stress Response, Defense and Virulence	Stress Response: Osmotic stress	Choline uptake and conversion to betaine clusters
QI0054_1612	0	0	0	0	35.922	42.938	74.21	34.159	-6.7999	4.09934	0.00206554	0.0091014	Planktonic	Substrate-specific component ThiT of thiamin ECF transporter		lmo1429		Cofactors, Vitamins, Prosthetic Groups	Thiamin	Thiamin, thiazole, hydroxymethylpyrimidine salvage and uptake
QI0054_1624	0	0	0	0	606.678	334.914	415.574	476.214	-10.0831	6.86791	3.07092e-07	1.04947e-05	Planktonic	(E)-4-hydroxy-3-methylbut-2-enyl-diphosphate synthase (flavodoxin) (EC 1.17.7.3)		lmo1441	ispG	Fatty Acids, Lipids, and Isoprenoids	Isoprenoids	Nonmevalonate Branch of Isoprenoid Biosynthesis
QI0054_1629	0	0	0	0	419.087	714.483	502.976	309.438	-10.1671	6.94433	4.98641e-07	1.38938e-05	Planktonic	Zinc ABC transporter, permease protein ZnuB		lmo1446	zurM
QI0054_1630	0	0	0	0	636.613	738.528	771.78	391.821	-10.5365	7.28306	4.39145e-08	2.34663e-06	Planktonic	Zinc ABC transporter, ATP-binding protein ZnuC		lmo1447	zurA
QI0054_1631	0	0	0	0	161.648	187.208	184.7	122.57	-8.59847	5.55811	1.49306e-05	0.00017771	Planktonic	Manganese-dependent inorganic pyrophosphatase (EC 3.6.1.1)	GO:0004427|inorganic diphosphatase activity	lmo1448
QI0054_1637	12.376	13.822	79.656	279.577	18477.7	18633.2	17483.8	15670.8	-2.36133	12.2032	2.27394e-05	0.000241267	Planktonic	RNA polymerase sigma factor RpoD		lmo1454	rpoD	Cell Cycle, Cell Division and Death	0	Macromolecular synthesis operon
QI0054_1639	0	0	0	0	165.639	194.078	245.716	146.682	-8.79666	5.72818	7.75275e-06	0.000106473	Planktonic	hypothetical protein		lmo1456
QI0054_1643	0	0	0	0	580.735	455.139	504.625	550.559	-10.2826	7.04978	7.79412e-08	3.41894e-06	Planktonic	DNA recombination and repair protein RecO		lmo1460	recO	DNA Processing	DNA repair	DNA repair, bacterial RecFOR pathway
QI0054_1645	0	0	0	0	1221.34	1157.6	1345.67	689.204	-11.3288	8.02332	7.82082e-10	7.926e-08	Planktonic	GTP-binding protein Era		lmo1462	era	Protein Synthesis	0	Universal GTPases
QI0054_165	0	0	0	0	67.852	49.808	29.684	72.336	-7.05447	4.3001	0.00139337	0.0067688	Planktonic	hypothetical protein		lmo0079
QI0054_1650	0	0.691	3.514	0	1937.78	1157.6	1263.21	1360.32	-4.45147	8.45717	0.000292378	0.00187211	Planktonic	Phosphate starvation-inducible protein PhoH, predicted ATPase		lmo1467
QI0054_1653	0	0	0	0	103.774	121.943	72.561	40.187	-7.62971	4.75118	0.000301538	0.00191408	Planktonic	SSU ribosomal protein S21p		lmo1469	rpsU	Cell Cycle, Cell Division and Death	0	Macromolecular synthesis operon
QI0054_1669	0	0	0	0	33.926	56.678	74.21	30.14	-6.85798	4.14318	0.00205242	0.009059	Planktonic	FIG145533: Methyltransferase (EC 2.1.1.-)	GO:0000179|rRNA (adenine-N6,N6-)-dimethyltransferase activity;GO:0000179|protein C-terminal carboxyl O-methyltransferase activity;GO:0000179|tRNA (guanine-N2-)-methyltransferase activity;GO:0000179|C-methyltransferase activity;GO:0000179|N-methyltransferase activity;GO:0000179|O-methyltransferase activity;GO:0000179|S-methyltransferase activity;GO:0000179|RNA methyltransferase activity;GO:0000179…	lmo1485
QI0054_1670	0	0	0	0	129.717	68.7	90.701	30.14	-7.51229	4.65615	0.000661868	0.00354969	Planktonic	Ribosomal silencing factor RsfA		lmo1486		DNA Processing	DNA uptake, competence	DNA internalization-related cluster
QI0054_1676	0	0	0	0	33.926	68.7	97.297	56.262	-7.26676	4.46205	0.00155153	0.00736666	Planktonic	FIG001553: Hydrolase, HAD subfamily IIIA		lmo1492
QI0054_1684	0	0	0	0	141.691	324.609	291.891	160.747	-9.09527	5.98741	1.62774e-05	0.000186872	Planktonic	DedA family protein		lmo1500
QI0054_1685	0	0	0	0	83.817	39.503	74.21	58.271	-7.2354	4.43819	0.000534308	0.00297786	Planktonic	UPF0473 protein YrzB		lmo1501
QI0054_1686	17.251	3.455	49.199	200.112	11568.8	8663.1	9277.85	8599.98	-1.95058	11.3889	0.00227007	0.00976827	Planktonic	Putative pre-16S rRNA nuclease YqgF		lmo1502		Stress Response, Defense and Virulence	Stress Response	Cluster containing Glutathione synthetase
QI0054_1692	0	0	0	0	542.817	319.456	375.995	377.756	-9.89379	6.69656	3.98584e-07	1.24869e-05	Planktonic	Sensor histidine kinase YclK		lmo1508
QI0054_1695	0	0	0	6.96	862.121	855.318	1037.29	510.372	-4.06022	7.66172	5.71048e-05	0.000510125	Planktonic	Hydrolase, alpha/beta fold family		lmo1511
QI0054_170	0	0	0	0	141.691	72.135	75.859	118.551	-7.92643	4.9954	0.000155604	0.00110464	Planktonic	Oxidoreductase, aldo/keto reductase family		lmo0084
QI0054_1705	7.5	0	7.028	53.363	5603.79	4948.14	5062.74	4113.12	-2.82541	10.3074	0.00214008	0.00933191	Planktonic	N-acetylmuramoyl-L-alanine amidase (EC 3.5.1.28)	GO:0008745|N-acetylmuramoyl-L-alanine amidase activity	lmo1521
QI0054_1719	0	0	0	0	373.187	230.146	184.7	126.588	-9.04178	5.94069	1.11101e-05	0.000143844	Planktonic	Probable transcriptional regulatory protein YebC		lmo1535		DNA Processing	DNA recombination	RuvABC plus a hypothetical
QI0054_1728	0	0	0	3.48	177.613	238.733	244.067	160.747	-2.83714	5.91973	0.000957555	0.00487739	Planktonic	Septum site-determining protein MinD		lmo1544	minD
QI0054_1729	0	0	0	0	107.765	65.265	65.964	60.28	-7.45678	4.61336	0.000333955	0.00205334	Planktonic	Septum site-determining protein MinC		lmo1545	minC
QI0054_1739	0	0	0	0	47.896	68.7	64.315	42.196	-7.05744	4.29785	0.0011977	0.0060069	Planktonic	Uroporphyrinogen-III synthase (EC 4.2.1.75)	GO:0004852|uroporphyrinogen-III synthase activity	lmo1555	hemD	Cofactors, Vitamins, Prosthetic Groups	Tetrapyrroles	Metal chelatases	lmo1555
QI0054_1747	0	0	0	0	109.761	92.745	77.508	82.383	-7.74866	4.8494	7.2379e-05	0.000616585	Planktonic	Dephospho-CoA kinase (EC 2.7.1.24)	GO:0004140|dephospho-CoA kinase activity	lmo1563	coaE
QI0054_1748	0	0	1.171	3.48	1047.72	762.573	958.129	640.979	-4.29841	7.71728	5.01103e-07	1.38938e-05	Planktonic	Formamidopyrimidine-DNA glycosylase (EC 3.2.2.23)	GO:0008534|oxidized purine nucleobase lesion DNA N-glycosylase activity	lmo1564	mutM	DNA Processing	DNA repair	DNA Repair Base Excision
QI0054_1752	0	0	0	0	117.743	113.355	136.876	70.327	-8.00561	5.05877	8.20799e-05	0.00067762	Planktonic	UPF0756 membrane protein YtwI		lmo1568
QI0054_1760	0.75	1.382	18.743	5.8	3344.71	3106.97	3232.24	2206.26	-3.07763	9.55459	0.000148805	0.00107454	Planktonic	Uncharacterized protein YtoI		lmo1576
QI0054_1761	0	1.382	4.686	0	2035.56	1739.83	1924.5	1105.14	-3.98067	8.70871	0.00199158	0.00891162	Planktonic	FIG002379: metal-dependent hydrolase		lmo1577
QI0054_1763	0.75	0	39.828	69.024	8132.28	6004.4	6321.01	6437.93	-3.08306	10.7233	0.0017496	0.00807234	Planktonic	Alanine dehydrogenase (EC 1.4.1.1)	GO:0000286|alanine dehydrogenase activity	lmo1579		Energy and Precursor Metabolites Generation	Central Metabolism	Pyruvate Alanine Serine Interconversions
QI0054_1764	17.251	8.293	0	266.816	74124.5	64011.5	64737.2	59599	-4.7517	13.8966	0.000231547	0.00154592	Planktonic	Universal stress protein family		lmo1580		Stress Response, Defense and Virulence	Stress Response	Universal stress protein family
QI0054_1768	0	0	0	0	115.748	128.813	122.034	74.346	-8.02106	5.07182	7.95821e-05	0.00066285	Planktonic	BH3197 unknown conserved protein		lmo1584					lmo1584
QI0054_1784	12.001	8.984	71.456	186.771	11339.3	9233.31	11334.3	8089.6	-1.89245	11.4654	0.000426214	0.00249531	Planktonic	General stress protein		lmo1601
QI0054_1786	0	0	0	0	199.565	219.841	240.769	132.616	-8.86288	5.78526	5.44704e-06	8.00442e-05	Planktonic	Aminopeptidase		lmo1603
QI0054_1795	0	0	4.686	0	1989.66	664.675	928.445	938.362	-4.15412	8.10423	0.000879838	0.00454462	Planktonic	Uncharacterized protein YtzB		lmo1612
QI0054_1806	0	0	0	0	77.83	94.463	153.367	80.374	-7.91131	4.98133	0.000132053	0.000972689	Planktonic	putative membrane-associated phospholipid phosphatase, PAP2 superfamily		lmo1623					lmo1623
QI0054_1809	0	0	0	0	65.856	54.96	41.228	44.205	-6.93526	4.20623	0.00172559	0.00801184	Planktonic	hypothetical protein		lmo1626
QI0054_1817	10.126	8.293	91.956	443.727	49156.9	48404.5	51437.2	44241.6	-3.65789	13.5149	1.76972e-07	6.75483e-06	Planktonic	Acetaldehyde dehydrogenase (EC 1.2.1.10) / Alcohol dehydrogenase (EC 1.1.1.1)	GO:0008774|acetaldehyde dehydrogenase (acetylating) activity;GO:0004022|alcohol dehydrogenase (NAD) activity	lmo1634		Carbohydrates	Sugar alcohols	Ethanolamine utilization
QI0054_1819	0	0	0	0	1732.22	994.436	961.427	1089.06	-11.4536	8.14149	5.30529e-10	5.56866e-08	Planktonic	Efflux ABC transporter, ATP-binding protein		lmo1636
QI0054_182	6.375	5.529	74.384	293.498	13652.3	20661.6	19756.2	12584.5	-2.63301	12.0832	0.000128324	0.000949983	Planktonic	PTS system, mannose-specific IIA component (EC 2.7.1.191) / PTS system, mannose-specific IIB component (EC 2.7.1.191)		lmo0096
QI0054_1820	0	1.382	0	3.48	4388.44	3052.01	3034.35	2991.91	-5.91428	9.62119	2.14483e-06	4.14713e-05	Planktonic	ABC transporter, permease protein		lmo1637
QI0054_1821	0	0	2.343	3.48	536.83	441.399	385.89	429.999	-2.9883	6.94527	0.000344206	0.00210317	Planktonic	Microcin C7 self-immunity protein mccF		lmo1638
QI0054_1822	0	0	0	0	167.635	106.485	97.297	106.495	-8.13715	5.16931	5.31861e-05	0.000486959	Planktonic	DNA-3-methyladenine glycosylase (EC 3.2.2.20)	GO:0008725|DNA-3-methyladenine glycosylase activity	lmo1639		DNA Processing	DNA repair	DNA Repair Base Excision
QI0054_1823	0	0	0	0	61.865	44.655	61.017	48.224	-6.99994	4.25508	0.00111253	0.00560843	Planktonic	hypothetical protein		lmo1640					lmo1640
QI0054_1835	0	0	0	0	75.835	121.943	169.858	66.308	-7.99957	5.05399	0.000199305	0.00137179	Planktonic	Putative cellsurface protein		lmo1653					lmo1653
QI0054_185	0	0	1.171	0	694.487	542.732	664.588	377.756	-5.24147	7.16059	7.62276e-06	0.00010518	Planktonic	Putative regulator of the mannose operon, ManO		lmo0099
QI0054_1851	0	0	3.514	0	690.495	535.862	616.764	512.382	-3.63242	7.2697	0.00181716	0.00828606	Planktonic	L-lactate dehydrogenase (EC 1.1.1.27)	GO:0004459|L-lactate dehydrogenase activity	lmo1667		Energy and Precursor Metabolites Generation	Fermentation	Fermentations: Lactate
QI0054_1855	0	0	0	1.16	131.713	56.678	92.35	54.252	-2.81572	4.78339	0.00199273	0.00891162	Planktonic	Zinc ABC transporter, substrate-binding protein ZnuA		lmo1671
QI0054_1859	1.5	0.691	18.743	13.921	1720.25	3115.56	3598.34	1573.31	-2.6441	9.3594	0.000322981	0.00200098	Planktonic	2-succinyl-5-enolpyruvyl-6-hydroxy-3-cyclohexene-1-carboxylic-acid synthase (EC 2.2.1.9)	GO:0070204|2-succinyl-5-enolpyruvyl-6-hydroxy-3-cyclohexene-1-carboxylic-acid synthase activity	lmo1675	menD	Cofactors, Vitamins, Prosthetic Groups	Quinone cofactors	Menaquinone biosynthesis from chorismate via 1,4-dihydroxy-2-naphthoate
QI0054_186	0	0	0	0	101.778	41.22	62.666	48.224	-7.20776	4.41579	0.000929501	0.00475096	Planktonic	hypothetical protein		lmo0100
QI0054_1862	0	0	0	0	119.739	130.53	90.701	68.318	-7.91373	4.9834	6.64162e-05	0.000579815	Planktonic	5,10-methylenetetrahydrofolate reductase (EC 1.5.1.20) / Homolog of homocysteine-binding domain	GO:0004489|methylenetetrahydrofolate reductase (NAD(P)H) activity	lmo1678		Carbohydrates	C-1 compound metabolism	One-carbon metabolism by tetrahydropterines
QI0054_1864	0	0	0	0	69.848	41.22	56.069	48.224	-6.99168	4.2491	0.00125118	0.00622203	Planktonic	Cystathionine gamma-synthase (EC 2.5.1.48) @ O-acetylhomoserine sulfhydrylase (EC 2.5.1.49)	GO:0003962|cystathionine gamma-synthase activity;GO:0003961|O-acetylhomoserine aminocarboxypropyltransferase activity	lmo1680
QI0054_1871	0	0	4.686	64.964	11055.9	9533.88	8100.39	8065.49	-4.6817	11.0658	6.01487e-05	0.00053407	Planktonic	DUF402 family nucleoside diphosphatase		lmo1687
QI0054_1874	9.751	17.968	43.342	201.272	17673.5	11388.8	12140.7	13004.4	-2.29183	11.8392	0.000123785	0.000930449	Planktonic	Uncharacterized membrane protein YfhP		lmo1690
QI0054_1880	0	0	1.757	0	542.817	388.156	535.958	363.691	-4.29227	6.90153	0.000180638	0.00125507	Planktonic	Uncharacterized membrane spanning protein, contains VanZ-like domain		lmo1696
QI0054_1882	0	0	0	0	95.791	42.938	74.21	110.514	-7.60676	4.73521	0.000465319	0.00265548	Planktonic	Ribosomal-protein-S5p-alanine acetyltransferase (EC 2.3.1.128)	GO:0008999|ribosomal-protein-alanine N-acetyltransferase activity	lmo1698		Protein Fate (folding, modification, targeting, degradation)	Protein processing and modification	Ribosomal protein S5p acylation
QI0054_1886	0	0	0	4.64	285.378	235.298	249.015	233.083	-2.8043	6.17936	0.00119376	0.00599737	Planktonic	Fosfomycin resistance protein FosX		lmo1702		Stress Response, Defense and Virulence	Resistance to antibiotics and toxic compounds	Fosfomycin resistance
QI0054_1888	0	0	0	0	299.348	194.078	164.91	144.672	-8.87043	5.79198	8.05742e-06	0.000110082	Planktonic	OsmC/Ohr family protein		lmo1704
QI0054_1892	0	0	2.343	0	1107.59	1179.93	1123.04	851.96	-5.08008	8.0234	1.22333e-05	0.000154973	Planktonic	weak similarity to aminoglycoside N(3)-acetyltransferase		lmo1708		Stress Response, Defense and Virulence	Resistance to antibiotics and toxic compounds	Aminoglycoside modifying enzymes: N-acetyltransferases
QI0054_1901	5.25	6.22	25.771	42.923	6006.91	8858.9	9160.76	5093.68	-2.80776	10.8755	5.02136e-06	7.49125e-05	Planktonic	Outer surface protein of unknown function, cellobiose operon		lmo1718
QI0054_1903	0	4.838	0	38.282	6394.07	7751.1	8219.13	5348.86	-4.09893	10.697	0.00194815	0.00878159	Planktonic	PTS system, cellobiose-specific IIB component (EC 2.7.1.205)		lmo1720
QI0054_1904	0.75	0.691	16.4	18.561	2574.39	3356.01	3329.54	1864.67	-2.93138	9.46924	3.01829e-05	0.000299688	Planktonic	NtrC family Transcriptional regulator, ATPase domain		lmo1721
QI0054_1905	0	0.691	0	0	445.03	504.947	610.168	283.317	-5.67861	6.9249	0.00204355	0.0090556	Planktonic	ATP-dependent RNA helicase YfmL		lmo1722		RNA Processing	RNA processing and modification	ATP-dependent RNA helicases, bacterial
QI0054_1909	0	0	0	0	335.269	230.146	252.313	255.186	-9.30891	6.17501	1.37773e-06	2.97731e-05	Planktonic	beta-glucosidase (EC 3.2.1.21)	GO:0008422|beta-glucosidase activity	lmo1729
QI0054_191	0	0	0	0	151.67	140.835	108.841	126.588	-8.29649	5.30283	2.42736e-05	0.000252085	Planktonic	hypothetical protein		lmo0104					lmo0104
QI0054_1910	0	0	11.714	19.141	3051.35	2225.89	2308.74	2314.76	-3.36158	9.26833	0.000539756	0.0029931	Planktonic	N-acetyl-D-glucosamine ABC transporter, substrate-binding protein		lmo1730
QI0054_1911	0	0	0	0	500.908	338.349	397.434	295.373	-9.80663	6.61803	3.86209e-07	1.24869e-05	Planktonic	N-acetyl-D-glucosamine ABC transporter, permease protein 1		lmo1731
QI0054_1912	0	0	0	8.12	496.917	511.817	511.222	325.513	-3.07669	6.95474	0.00142345	0.0068808	Planktonic	ABC transporter, permease protein 2 (cluster 1, maltose/g3p/polyamine/iron)		lmo1732
QI0054_1916	0	0	0	0	345.248	173.468	244.067	223.037	-9.17521	6.05746	4.12504e-06	6.58885e-05	Planktonic	Acetyltransferase		lmo1736
QI0054_1940	0	0	0	0	259.435	127.095	174.805	168.785	-8.74372	5.68289	1.46028e-05	0.000175891	Planktonic	Heptaprenylglyceryl phosphate synthase (EC 2.5.1.n9)		lmo1760
QI0054_1943	0	0	0	0	514.878	300.564	321.575	249.158	-9.65363	6.48087	6.27038e-07	1.61655e-05	Planktonic	His repressor		lmo1763
QI0054_1946	0	0	0	0	39.913	91.028	87.402	62.29	-7.40314	4.57038	0.000686964	0.00367089	Planktonic	Phosphoribosylglycinamide formyltransferase (EC 2.1.2.2)	GO:0004644|phosphoribosylglycinamide formyltransferase activity	lmo1766	purN	Nucleosides and Nucleotides	Purines	DeNovo Purine Biosynthesis
QI0054_1955	0	0	0	0	89.804	104.768	107.192	38.177	-7.6325	4.75274	0.000528721	0.0029542	Planktonic	N5-carboxyaminoimidazole ribonucleotide mutase (EC 5.4.99.18)	GO:0034023|5-(carboxyamino)imidazole ribonucleotide mutase activity	lmo1775	purE	Nucleosides and Nucleotides	Purines	DeNovo Purine Biosynthesis
QI0054_196	0	0	0	0	445.03	252.473	303.435	440.045	-9.75215	6.56916	1.06839e-06	2.47244e-05	Planktonic	Transcriptional regulator, AraC family		lmo0109
QI0054_1961	0	0	0	0	179.609	123.66	107.192	152.71	-8.39118	5.3828	3.01345e-05	0.000299688	Planktonic	hypothetical protein		lmo1781
QI0054_1971	0	0	1.171	0	295.356	219.841	145.121	247.149	-3.95398	6.03231	0.000593892	0.00324433	Planktonic	Uncharacterized protein YobT		lmo1790					lmo1790
QI0054_1972	0	0	0	4.06	5577.85	5313.96	5493.16	4416.53	-7.30693	10.2108	6.32119e-13	1.68891e-10	Planktonic	hypothetical protein		lmo1791
QI0054_198	0	0	0	0	47.896	48.09	103.893	40.187	-7.14568	4.3656	0.00195249	0.00878771	Planktonic	hypothetical protein		lmo0111
QI0054_199	0	0	0	0	55.878	91.028	54.42	50.233	-7.23638	4.43867	0.000713703	0.00379308	Planktonic	hypothetical protein		lmo0112
QI0054_1996	0	0	0	0	75.835	91.028	95.648	78.364	-7.67048	4.78549	0.000127599	0.000947002	Planktonic	FIG001802: Putative alkaline-shock protein		lmo1815
QI0054_1998	0	0	0	0	45.9	92.745	87.402	62.29	-7.43842	4.5984	0.000408997	0.00240408	Planktonic	Thiamin pyrophosphokinase (EC 2.7.6.2)	GO:0004788|thiamine diphosphokinase activity	lmo1817		Cofactors, Vitamins, Prosthetic Groups	Thiamin	Thiamin, thiazole, hydroxymethylpyrimidine salvage and uptake
QI0054_200	0	0	0	0	215.53	101.333	97.297	92.43	-8.19872	5.22034	5.36882e-05	0.00049003	Planktonic	Phage protein		lmo0113
QI0054_2008	0	0	0	0	105.77	120.225	77.508	50.233	-7.69867	4.80717	0.000288806	0.00185734	Planktonic	Guanylate kinase (EC 2.7.4.8)	GO:0004385|guanylate kinase activity	lmo1827	gmk
QI0054_2026	0	0	1.171	13.921	830.191	1647.09	1503.98	689.204	-3.55664	8.19376	0.000166845	0.0011703	Planktonic	xanthine/uracil permease family protein		lmo1845
QI0054_2049	0	0	0	0	109.761	91.028	118.735	70.327	-7.83965	4.92219	5.51875e-05	0.000498009	Planktonic	Lactoylglutathione lyase		lmo1868		Energy and Precursor Metabolites Generation	Central Metabolism	Methylglyoxal Metabolism
QI0054_2052	0	0	0	0	520.865	365.829	341.364	277.289	-9.77939	6.59355	5.75314e-07	1.54218e-05	Planktonic	Glutamyl endopeptidase precursor (EC 3.4.21.19), blaSE
QI0054_2061	0	0	0	0	2386.8	1533.73	1695.28	2093.73	-12.1622	8.81934	5.44247e-12	9.99715e-10	Planktonic	Ribonuclease HI, Bacillus nonfunctional homolog		lmo1880
QI0054_2062	1.5	0	5.857	18.561	1195.39	1739.83	1884.92	1006.68	-2.58651	8.60189	0.000802319	0.00420324	Planktonic	DNA polymerase I 5'-3' exonuclease domain		lmo1881
QI0054_2069	4.125	3.455	18.157	219.253	298001	280091	272984	304732	-7.56347	16.0032	4.0978e-16	2.00724e-13	Planktonic	hypothetical protein
QI0054_2070	5.25	0	21.085	42.343	11263.5	7268.49	8666.03	8049.42	-3.65366	11.0565	3.25597e-05	0.000318118	Planktonic	Cell division protein GpsB, coordinates the switch between cylindrical and septal cell wall synthesis by re-localization of PBP1		lmo1888
QI0054_2075	0	0	0	0	502.904	599.41	648.097	353.644	-10.2708	7.03896	1.11382e-07	4.67647e-06	Planktonic	Hypothetical protein in cluster with penicillin-binding protein PBP1, Listerial type		lmo1893
QI0054_208	0	0	0	0	111.756	48.09	36.28	96.448	-7.45503	4.61317	0.00166266	0.00778113	Planktonic	Phage tail length tape-measure protein T		lmo0121
QI0054_2080	0	0	0	0	295.356	233.581	369.399	184.859	-9.30395	6.17041	2.25896e-06	4.32784e-05	Planktonic	Uncharacterized protein YpmB		lmo1898
QI0054_2087	0	0	4.686	0	886.069	857.036	1071.92	572.662	-3.75067	7.74343	0.00187405	0.00849975	Planktonic	CCA tRNA nucleotidyltransferase (EC 2.7.7.72)	GO:0001680|tRNA 3'-terminal CCA addition;GO:0001680|CTP:tRNA cytidylyltransferase activity;GO:0001680|CTP:3'-cytidine-tRNA cytidylyltransferase activity;GO:0001680|ATP:3'-cytidine-cytidine-tRNA adenylyltransferase activity	lmo1905	cca	RNA Processing	RNA processing and modification	tRNA nucleotidyltransferase
QI0054_2088	0	0	0	0	281.387	391.591	437.012	192.897	-9.5774	6.4128	1.79592e-06	3.69106e-05	Planktonic	Methylglyoxal synthase (EC 4.2.3.3)	GO:0008929|methylglyoxal synthase activity	lmo1906	mgsA	Energy and Precursor Metabolites Generation	Central Metabolism	Methylglyoxal Metabolism
QI0054_2092	0	0	0	0	35.922	48.09	46.175	48.224	-6.75323	4.06998	0.00181019	0.00827397	Planktonic	Oxidoreductase, FAD-binding		lmo1910
QI0054_2093	0	0	0	0	163.643	87.593	108.841	114.532	-8.12908	5.16271	6.91766e-05	0.000596217	Planktonic	GGDEF domain protein		lmo1911
QI0054_2094	0	0	0	0	429.065	417.354	336.417	313.457	-9.78869	6.60193	4.22779e-07	1.29432e-05	Planktonic	GGDEF domain protein		lmo1912
QI0054_2095	0	0	0	0	145.683	321.174	179.752	124.579	-8.84301	5.76828	2.58184e-05	0.000265098	Planktonic	hypothetical protein		lmo1913
QI0054_2096	0	0	0	0	85.813	91.028	93.999	64.299	-7.63279	4.754	0.00012466	0.000934629	Planktonic	EAL domain protein		lmo1914
QI0054_2098	0	0	0	1.16	85.813	130.53	79.157	60.28	-2.9449	4.88143	0.00134281	0.00656661	Planktonic	Beta-lactamase class C-like and penicillin binding proteins (PBPs) superfamily		lmo1916
QI0054_2099	6	11.748	33.971	163.57	9231.88	14356.6	13379.2	9347.45	-2.54951	11.5815	3.60423e-05	0.000347306	Planktonic	Pyruvate formate-lyase (EC 2.3.1.54)	GO:0008861|formate C-acetyltransferase activity	lmo1917	pflA	Energy and Precursor Metabolites Generation	Fermentation	Fermentations: Mixed acid
QI0054_2108	0	0	0	0	59.87	73.853	79.157	44.205	-7.25184	4.4489	0.000420486	0.00246668	Planktonic	Chorismate mutase II (EC 5.4.99.5)	GO:0004106|chorismate mutase activity	lmo1926		Amino Acids and Derivatives	Aromatic amino acids and derivatives	Chorismate Synthesis
QI0054_2109	0	0	0	0	217.526	254.191	184.7	144.672	-8.88514	5.80467	5.82715e-06	8.43646e-05	Planktonic	3-dehydroquinate synthase (EC 4.2.3.4)	GO:0003856|3-dehydroquinate synthase activity	lmo1927	aroB	Amino Acids and Derivatives	Aromatic amino acids and derivatives	Chorismate Synthesis
QI0054_2114	0	0	0	0	967.891	784.9	854.235	882.1	-11.0183	7.73104	3.56988e-09	2.99768e-07	Planktonic	Heptaprenyl diphosphate synthase component I (EC 2.5.1.30)	GO:0036422|heptaprenyl diphosphate synthase activity	lmo1932
QI0054_2125	0	0	0	0	149.674	89.31	92.35	164.766	-8.22491	5.24312	6.94069e-05	0.000596453	Planktonic	hypothetical protein YpbB		lmo1943
QI0054_2134	0	0	0	0	107.765	132.248	164.91	112.523	-8.26669	5.27725	3.25803e-05	0.000318118	Planktonic	Segregation and condensation protein A		lmo1951	scpA	Cell Cycle, Cell Division and Death	0	Two cell division clusters relating to chromosome partitioning
QI0054_2138	0	1.382	0	0	1145.5	1873.8	1896.47	813.783	-5.5985	8.44974	0.00128876	0.00635516	Planktonic	Site-specific tyrosine recombinase XerD		lmo1955
QI0054_2139	0	0	8.2	1.16	1412.92	930.888	1370.4	978.549	-3.37526	8.21567	0.00180588	0.00826712	Planktonic	Ferric uptake regulation protein FUR		lmo1956	fur
QI0054_2149	3	2.073	8.2	96.866	12215.4	3596.46	4131	8045.4	-3.15082	10.7689	5.30792e-05	0.000486959	Planktonic	Protein XpaC		lmo1966
QI0054_2152	0	0	0	0	181.604	161.446	131.928	166.775	-8.58261	5.54519	1.83999e-05	0.000204838	Planktonic	Oxidoreductase, short-chain dehydrogenase/reductase family		lmo1976					lmo1976
QI0054_2153	0	0	0	0	175.617	145.988	159.963	78.364	-8.34658	5.34394	3.15044e-05	0.000309671	Planktonic	Ribonuclease Z (EC 3.1.26.11)		lmo1977		RNA Processing	RNA processing and modification	RNA processing and degradation, bacterial
QI0054_2155	0	0	0	0	335.269	231.863	227.576	124.579	-9.05215	5.94965	5.69393e-06	8.28439e-05	Planktonic	Uncharacterized DUF1694 domain-containing protein YueI		lmo1979
QI0054_2158	0	0	0	0	59.87	29.198	98.946	76.355	-7.30555	4.4937	0.00190536	0.00861518	Planktonic	GNAT family acetyltransferase BA4593		lmo1982
QI0054_216	0	0	0	0	65.856	61.83	44.526	58.271	-7.10776	4.34066	0.000879854	0.00454462	Planktonic	N-acetylmuramoyl-L-alanine amidase (EC 3.5.1.28)	GO:0008745|N-acetylmuramoyl-L-alanine amidase activity	lmo0129
QI0054_2160	0	0	0	0	75.835	97.898	47.824	90.42	-7.56386	4.7007	0.000337931	0.00207344	Planktonic	Acetolactate synthase large subunit (EC 2.2.1.6)	GO:0003984|acetolactate synthase activity	lmo1984	ilvB	Energy and Precursor Metabolites Generation	Fermentation	Acetoin, butanediol metabolism
QI0054_2191	0	0	0	0	101.778	73.853	89.052	94.439	-7.74224	4.8447	0.000101938	0.000796874	Planktonic	alpha-mannosidase (EC 3.2.1.24)	GO:0004559|alpha-mannosidase activity	lmo2014
QI0054_2193	0	0	0	0	1025.77	687.002	537.607	500.326	-10.646	7.38424	5.02493e-08	2.60362e-06	Planktonic	Cold shock protein of CSP family		lmo2016	cspB	Stress Response, Defense and Virulence	Stress Response: Heat/cold shock	Cold shock proteins of CSP family
QI0054_2197	0	0	0	0	267.417	254.191	270.453	164.766	-9.13129	6.0188	2.85913e-06	5.08929e-05	Planktonic	Cell division initiation protein DivIVA		lmo2020	divIVA	Cell Cycle, Cell Division and Death	0	Cell division cluster
QI0054_2198	0	0	0	0	221.517	233.581	202.84	168.785	-8.93438	5.84741	2.80619e-06	5.04491e-05	Planktonic	Transcriptional repressor for NAD biosynthesis in gram-positives		lmo2021		Cofactors, Vitamins, Prosthetic Groups	NAD and NADP	NAD and NADP cofactor biosynthesis bacterial
QI0054_220	0	0	0	10.441	778.304	625.172	808.06	335.56	-3.24969	7.35669	0.00172498	0.00801184	Planktonic	Uncharacterized protein YjdI		lmo0133
QI0054_2208	0	0	0	0	325.291	139.118	155.016	182.85	-8.87384	5.79509	1.87811e-05	0.000208293	Planktonic	hypothetical protein
QI0054_2210	0	0	0	0	83.817	68.7	62.666	56.262	-7.32723	4.51051	0.000458751	0.00263692	Planktonic	Transcriptional regulator, TetR family
QI0054_2213	0	0	0	0	656.569	350.371	537.607	363.691	-10.1163	6.89803	2.13073e-07	7.92687e-06	Planktonic	Putative RNA-binding protein YlmH		lmo2028
QI0054_2225	0	0	0	0	277.396	307.434	425.468	186.869	-9.45162	6.30097	2.11575e-06	4.11801e-05	Planktonic	Cell division protein FtsL		lmo2040	ftsL	Cell Cycle, Cell Division and Death	0	Cell division cluster
QI0054_2234	0	0	0	0	177.613	214.688	108.841	233.083	-8.80355	5.73453	2.36487e-05	0.000249117	Planktonic	UPF0348 protein family		lmo2049
QI0054_2237	0	0	0	0	169.63	221.558	288.593	96.448	-8.82205	5.74998	1.7021e-05	0.000192403	Planktonic	Phosphopantetheine adenylyltransferase (EC 2.7.7.3)	GO:0004595|pantetheine-phosphate adenylyltransferase activity	lmo2052	coaD	Cell Cycle, Cell Division and Death	0	Cell division related cluster including coaD
QI0054_2238	0	0	0	3.48	281.387	310.869	346.312	176.822	-3.27123	6.27302	0.000216382	0.0014721	Planktonic	16S rRNA (guanine(966)-N(2))-methyltransferase (EC 2.1.1.171)	GO:0052913|16S rRNA (guanine(966)-N(2))-methyltransferase activity	lmo2053		Cell Cycle, Cell Division and Death	0	Cell division related cluster including coaD
QI0054_2244	0	0	0	0	89.804	111.638	105.543	38.177	-7.65576	4.77172	0.000510291	0.00286758	Planktonic	Potassium voltage-gated channel subfamily KQT; possible potassium channel, VIC family		lmo2059
QI0054_2249	0	4.146	4.686	44.083	3985.32	5231.52	7361.59	3391.77	-3.46947	10.2631	0.000567338	0.00312248	Planktonic	Large-conductance mechanosensitive channel		lmo2064	mscL
QI0054_2251	0	0	0	0	69.848	53.243	64.315	62.29	-7.2169	4.42504	0.000406696	0.00240016	Planktonic	FIG019766: hypothetical protein co-occurring with bile hydrolase		lmo2066
QI0054_2255	0	0	0	0	65.856	84.158	80.806	48.224	-7.37038	4.54296	0.000534982	0.00297786	Planktonic	CAAX amino terminal protease family protein		lmo2070					lmo2070
QI0054_2257	0	0	0	0	247.461	295.411	311.68	136.635	-9.17708	6.05887	3.39899e-06	5.64385e-05	Planktonic	Redox-sensing transcriptional repressor Rex		lmo2072
QI0054_2262	0	0	0	0	367.2	261.061	374.346	241.121	-9.50807	6.35113	6.22666e-07	1.61655e-05	Planktonic	tRNA threonylcarbamoyladenosine biosynthesis protein TsaB		lmo2077		RNA Processing	RNA processing and modification	YrdC-YciO-Sua5 and associated protein families
QI0054_2266	0	0	0	0	55.878	54.96	72.561	60.28	-7.18812	4.40183	0.000455113	0.0026227	Planktonic	Fluoride ion transporter CrcB		lmo2081
QI0054_2286	21.001	8.984	233.696	198.372	62076.7	75546.2	74955	47440.5	-3.71444	13.9295	3.73106e-07	1.23209e-05	Planktonic	Pyridoxal 5'-phosphate synthase (glutamine hydrolyzing), synthase subunit (EC 4.3.3.6)	GO:0036381|pyridoxal 5'-phosphate synthase (glutamine hydrolysing) activity	lmo2101		Cofactors, Vitamins, Prosthetic Groups	Pyridoxine	Pyridoxin (Vitamin B6) Biosynthesis
QI0054_2287	5.25	0	9.957	0	10834.4	11232.5	11659.2	6558.49	-4.73115	11.1866	0.000640877	0.00345403	Planktonic	Pyridoxal 5'-phosphate synthase (glutamine hydrolyzing), glutaminase subunit (EC 4.3.3.6)	GO:0036381|pyridoxal 5'-phosphate synthase (glutamine hydrolysing) activity	lmo2102		Cofactors, Vitamins, Prosthetic Groups	Pyridoxine	Pyridoxin (Vitamin B6) Biosynthesis
QI0054_2292	0	0	0	0	99.783	154.576	140.174	82.383	-8.14333	5.17365	8.53871e-05	0.000700985	Planktonic	Ser/Thr protein phosphatase family protein		lmo2106					lmo2106
QI0054_2295	0	0	0.586	0	291.365	231.863	262.207	217.009	-5.16468	6.11286	1.59788e-05	0.000184889	Planktonic	Hydrolase, alpha/beta fold family		lmo2109					lmo2109
QI0054_23	0	0	0	0	135.704	85.875	112.139	72.336	-7.88977	4.96354	4.89447e-05	0.00045378	Planktonic	6-phospho-beta-glucosidase (EC 3.2.1.86)	GO:0008706|6-phospho-beta-glucosidase activity	lmo0018
QI0054_2303	0	0	0	0	59.87	111.638	100.595	26.121	-7.4499	4.60654	0.00175971	0.00810626	Planktonic	Acetyltransferase, GNAT family		lmo2117					lmo2117
QI0054_2314	0	0	0	0	395.139	276.518	265.506	247.149	-9.44196	6.29254	8.40653e-07	2.00866e-05	Planktonic	CAAX amino terminal protease family protein		lmo2127
QI0054_2316	0	0	0	0	389.152	158.011	277.049	134.626	-9.09999	5.99148	1.06581e-05	0.000139732	Planktonic	hypothetical protein		lmo2129
QI0054_2327	0	0	0	0	1402.94	1374.01	1279.7	1221.68	-11.6133	8.29321	8.92317e-11	1.14023e-08	Planktonic	ABC transporter, permease protein		lmo2140
QI0054_2329	0	0	0.586	0	784.291	827.838	819.604	711.306	-6.80112	7.59842	3.78387e-08	2.08208e-06	Planktonic	hypothetical protein		lmo2142
QI0054_2335	0	0	0	0	129.717	145.988	161.612	134.626	-8.41455	5.40213	1.40172e-05	0.00017094	Planktonic	hypothetical protein		lmo2148
QI0054_2352	0	0	0	0	93.796	103.05	131.928	108.504	-8.03115	5.0812	7.70786e-05	0.000649988	Planktonic	hypothetical protein		lmo2165
QI0054_2354	0	0	0	2.9	173.622	190.643	187.998	148.691	-2.80264	5.72031	0.000763731	0.00402259	Planktonic	MBL-fold metallo-hydrolase superfamily		lmo2167
QI0054_2356	0	0	0	0	139.696	80.723	107.192	58.271	-7.80544	4.89401	0.000125748	0.000940389	Planktonic	hypothetical protein		lmo2169
QI0054_2361	0	0	0	0	385.161	266.213	372.697	385.793	-9.71477	6.53567	4.87465e-07	1.38938e-05	Planktonic	GGDEF domain protein		lmo2174
QI0054_2363	0	0	0	0	255.443	173.468	181.401	184.859	-8.87525	5.79635	4.34134e-06	6.75997e-05	Planktonic	Transcriptional regulator, AcrR family		lmo2176					lmo2176
QI0054_2364	0	0	0	0	255.443	96.18	207.787	186.869	-8.77741	5.71186	1.64711e-05	0.00018836	Planktonic	Membrane protein		lmo2177					lmo2177
QI0054_2365	0	0	0	0	123.73	113.355	56.069	120.56	-7.96155	5.02422	0.000209757	0.00143366	Planktonic	Putative peptidoglycan bound protein (LPXTG motif) Lmo2178 homolog
QI0054_2378	3.75	1.382	47.442	64.384	8912.58	4407.12	4765.91	6687.08	-2.50839	10.6757	0.000366379	0.00220344	Planktonic	ClpCP protease substrate adapter protein MecA		lmo2190	mecA
QI0054_2399	0	0	1.171	0	209.543	216.406	296.838	152.71	-3.89071	5.9684	0.00050237	0.00283936	Planktonic	Coproporphyrin ferrochelatase (EC 4.99.1.9)		lmo2211	hemH	Cofactors, Vitamins, Prosthetic Groups	Tetrapyrroles	Metal chelatases
QI0054_2403	0	0	0	0	103.774	66.983	47.824	82.383	-7.48745	4.63963	0.000314985	0.00197418	Planktonic	ABC transporter, ATP-binding protein EcsA		lmo2215		Membrane Transport	Protein secretion system	EcsAB transporter affecting expression and secretion of secretory preproteins
QI0054_2404	0	0	0	0	361.213	279.953	344.662	307.429	-9.58115	6.41626	8.33119e-07	2.007e-05	Planktonic	Histidine triad (HIT) nucleotide-binding protein, similarity with At5g48545 and yeast YDL125C (HNT1)		lmo2216
QI0054_2418	3.75	4.146	12.886	193.152	76080.2	71111.6	72951.4	61895.7	-5.66401	13.9746	1.77213e-11	2.7412e-09	Planktonic	Arsenate reductase (EC 1.20.4.4) thioredoxin-coupled, LMWP family		lmo2230
QI0054_242	0	0	1.171	0	217.526	187.208	173.156	206.962	-3.76386	5.85819	0.000673032	0.00360299	Planktonic	DinG family ATP-dependent helicase CPE1197		lmo0157		DNA Processing	DNA repair	DNA repair, bacterial DinG and relatives
QI0054_2421	0	0	0	0	339.261	254.191	224.278	269.252	-9.33327	6.19652	1.6261e-06	3.4382e-05	Planktonic	Transcriptional regulator, LysR family		lmo2233
QI0054_2426	0	0	0	0	55.878	77.288	79.157	68.318	-7.39812	4.56724	0.000579971	0.00318545	Planktonic	Inner membrane transport protein YdiM		lmo2238
QI0054_2429	0	0	0	0	89.804	63.548	85.753	48.224	-7.39481	4.56206	0.000459376	0.00263692	Planktonic	Transcriptional regulator, GntR family		lmo2241
QI0054_2431	0	0	0	0	129.717	82.44	110.49	142.663	-8.12607	5.16067	0.000112615	0.000857449	Planktonic	Methylphosphotriester-DNA--protein-cysteine S-methyltransferase (EC 2.1.1.n11) / ADA regulatory protein		lmo2243		DNA Processing	DNA repair	DNA repair, bacterial
QI0054_2436	0	0	0	0	247.461	367.546	338.066	204.953	-9.41957	6.27262	2.04866e-06	4.04094e-05	Planktonic	UPF0111 protein YkaA, likely to be a phosphate transport regulator		lmo2248
QI0054_2437	0.75	0	4.686	16.241	977.869	1293.28	1271.46	888.128	-2.5768	8.22123	0.000580946	0.00318545	Planktonic	Probable low-affinity inorganic phosphate transporter		lmo2249
QI0054_2441	0	0	0	10.441	943.943	556.472	626.659	490.279	-3.29451	7.39984	0.00134979	0.00658974	Planktonic	Hydrolase, haloacid dehalogenase-like family		lmo2253
QI0054_2442	0	0	0	0	161.648	164.881	122.034	124.579	-8.41064	5.39884	1.49553e-05	0.00017771	Planktonic	Guanine/hypoxanthine permease PbuO		lmo2254
QI0054_2443	0	0	0	0	81.822	68.7	92.35	90.42	-7.64097	4.76258	0.000185155	0.0012804	Planktonic	hypothetical protein		lmo2255
QI0054_2444	6.75	6.911	21.085	60.904	14745.9	14215.8	13041.1	10249.6	-3.47315	11.6421	7.26151e-09	5.33539e-07	Planktonic	Intracellular protease		lmo2256
QI0054_2445	0	0	0	0	1382.99	370.981	404.03	450.092	-10.5389	7.28525	8.6561e-07	2.03522e-05	Planktonic	ribulose-phosphate 3-epimerase family protein		lmo2258
QI0054_2449	0	0	0	0	698.478	546.167	621.712	345.606	-10.3276	7.09091	7.51729e-08	3.34747e-06	Planktonic	Putative esterase YitV		lmo2262
QI0054_245	0	0	0	0	588.717	400.179	341.364	379.765	-9.975	6.76991	3.46423e-07	1.17027e-05	Planktonic	Putative peptidoglycan bound protein (LPXTG motif) Lmo0160 homolog		lmo0160
QI0054_2450	0	0	0	0	692.491	669.827	686.027	544.531	-10.5806	7.32373	2.46313e-08	1.47738e-06	Planktonic	Putative phosphatase YitU		lmo2263
QI0054_2452	0	0	0	0	153.665	170.033	197.892	114.532	-8.55012	5.51676	1.95783e-05	0.000215508	Planktonic	Uncharacterized protein UPF0344		lmo2265
QI0054_2458	0	0	0	0	726.417	338.349	313.33	299.392	-9.92076	6.72087	8.27583e-07	2.007e-05	Planktonic	DNA-binding protein		lmo2334
QI0054_2463	0	0	0	0	335.269	171.751	237.471	239.111	-9.17822	6.06014	4.41737e-06	6.76407e-05	Planktonic	Uncharacterized protein YbbK		lmo2339
QI0054_2482	0	0	0	0	1269.23	693.872	842.691	777.615	-11.0342	7.74594	5.29599e-09	4.09603e-07	Planktonic	Membrane protein		lmo2357
QI0054_2483	0	0.691	0	9.281	1025.77	704.177	775.078	803.736	-3.43172	7.75493	0.00174069	0.00806922	Planktonic	Glucosamine-6-phosphate deaminase (EC 3.5.99.6)	GO:0004342|glucosamine-6-phosphate deaminase activity	lmo2358		Carbohydrates	Amino sugars and nucleotide sugars	N-acetylneuraminate utilization
QI0054_2486	0	0	0	0	640.604	535.862	687.676	425.98	-10.3894	7.1476	7.19669e-08	3.25401e-06	Planktonic	Rrf2 family transcriptional regulator		lmo2361
QI0054_2488	0	0	0	1.16	90305.2	69967.8	74414.1	70465.5	-12.7091	14.0599	1.85987e-28	5.46616e-25	Planktonic	Probable glutamate/gamma-aminobutyrate antiporter		lmo0448
QI0054_2489	0	4.146	0	0	129083	106156	106961	95284.9	-9.22353	14.5793	2.26773e-06	4.32784e-05	Planktonic	Glutamate decarboxylase (EC 4.1.1.15)	GO:0004351|glutamate decarboxylase activity	lmo0447
QI0054_2491	0	1.382	1.171	20.881	3606.14	2191.54	2399.44	2586.02	-3.9277	9.36009	5.14352e-05	0.000473881	Planktonic	Transcriptional regulator, DeoR family		lmo2366
QI0054_2498	2.25	6.911	45.685	273.777	21475.2	10875.2	13570.5	12568.4	-2.74665	11.8611	0.000349278	0.00212034	Planktonic	PTS system, IIB component		lmo2373
QI0054_2499	0	0	0	0	131.713	65.265	69.262	170.794	-8.05776	5.10354	0.000497794	0.00281891	Planktonic	Aspartokinase (EC 2.7.2.4)	GO:0004072|aspartate kinase activity	lmo2374		Amino Acids and Derivatives	Lysine, threonine, methionine, and cysteine	Lysine DAP biosynthetic pathway
QI0054_25	0	0	0	0	211.539	79.005	148.419	78.364	-8.21476	5.23343	7.96142e-05	0.00066285	Planktonic	Transcriptional regulator, GntR family		lmo0020
QI0054_2504	0	0	0	0	83.817	97.898	136.876	72.336	-7.85307	4.93324	8.87144e-05	0.000720253	Planktonic	Na(+) H(+) antiporter subunit B		lmo2379		Membrane Transport	Uni- Sym- and Antiporters	Multi-subunit cation antiporter
QI0054_2505	0	0	0	0	89.804	66.983	46.175	84.392	-7.43071	4.59479	0.000377346	0.00225411	Planktonic	Na(+) H(+) antiporter subunit C		lmo2380		Membrane Transport	Uni- Sym- and Antiporters	Multi-subunit cation antiporter
QI0054_2513	0	0	0	0	103.774	42.938	72.561	36.168	-7.20298	4.41067	0.00127545	0.00631071	Planktonic	FIG00774280: hypothetical protein
QI0054_2518	0	0	0	0	107.765	89.31	62.666	30.14	-7.39134	4.55961	0.00086971	0.00450807	Planktonic	DUF1450 superfamily protein		lmo2392
QI0054_2522	0	0	0	0	652.578	290.259	303.435	289.345	-9.796	6.60849	1.08776e-06	2.49761e-05	Planktonic	NifU family protein		lmo2397
QI0054_2529	0	0	0	0	496.917	254.191	341.364	460.139	-9.85441	6.66107	7.84261e-07	1.95334e-05	Planktonic	UPF0721 transmembrane protein YunE		lmo2404
QI0054_2543	0	0	0	0	281.387	329.761	301.786	327.522	-9.54013	6.37978	8.27004e-07	2.007e-05	Planktonic	Two-component system sensor histidine kinase		lmo2421
QI0054_2545	0	0	0	0	81.822	188.926	161.612	34.159	-8.0913	5.13075	0.00055065	0.00304776	Planktonic	Cobalt-zinc-cadmium resistance protein		lmo2423
QI0054_2546	0	0	0	0	261.43	199.231	151.717	92.43	-8.67157	5.6206	1.97932e-05	0.000215966	Planktonic	Thioredoxin		lmo2424
QI0054_2556	0	0	0	20.881	5013.08	3641.11	3844.06	2833.17	-5.04791	9.78891	2.79115e-05	0.000280931	Planktonic	Glutamate decarboxylase (EC 4.1.1.15)	GO:0004351|glutamate decarboxylase activity	lmo2434
QI0054_2558	0	0	0	0	229.5	223.276	155.016	160.747	-8.82915	5.75644	6.37163e-06	9.00299e-05	Planktonic	Beta-glucoside bgl operon antiterminator, BglG family		lmo2436
QI0054_2559	0	0	0	0	1670.36	1729.53	2051.48	1261.87	-11.9464	8.61168	1.32704e-11	2.22001e-09	Planktonic	hypothetical protein		lmo2437
QI0054_2560	0	0	0	0	103.774	58.395	52.771	30.14	-7.14431	4.36489	0.00178565	0.00821285	Planktonic	hypothetical protein		lmo2438
QI0054_2562	0	0	0	0	91.8	72.135	125.332	40.187	-7.5792	4.70946	0.000249885	0.00164666	Planktonic	hypothetical protein		lmo2440
QI0054_2577	0	4.146	0	15.081	28549.8	12869.3	11393.7	5318.72	-5.77072	11.6379	5.64839e-05	0.000506116	Planktonic	hypothetical protein		lmo2454
QI0054_2578	9.751	1.382	43.342	58.584	5933.07	7447.11	8148.22	4655.64	-2.31574	10.7809	0.000858931	0.00446007	Planktonic	Enolase (EC 4.2.1.11)	GO:0004634|phosphopyruvate hydratase activity	lmo2455	eno	Energy and Precursor Metabolites Generation	Central Metabolism	Glycolysis and Gluconeogenesis
QI0054_2580	0	0	7.028	16.821	2239.12	2189.82	2064.68	1711.96	-3.5088	8.98945	0.00013554	0.000990929	Planktonic	Triosephosphate isomerase (EC 5.3.1.1)	GO:0004807|triose-phosphate isomerase activity	lmo2457	tpiA	Energy and Precursor Metabolites Generation	Central Metabolism	Glycolysis and Gluconeogenesis
QI0054_2582	1.5	1.382	46.271	288.277	15306.6	12323.1	12650.3	12206.7	-2.80172	11.7158	0.00216606	0.00938944	Planktonic	NAD-dependent glyceraldehyde-3-phosphate dehydrogenase (EC 1.2.1.12)	GO:0004365|glyceraldehyde-3-phosphate dehydrogenase (NAD+) (phosphorylating) activity	lmo2459	gap	Energy and Precursor Metabolites Generation	Central Metabolism	Glycolysis and Gluconeogenesis
QI0054_2583	5.25	0	75.556	64.964	25801.8	20654.7	20104.2	21284.9	-3.99368	12.357	9.02042e-05	0.000728325	Planktonic	Central glycolytic genes regulator		lmo2460
QI0054_2593	0	0	0	0	45.9	82.44	67.613	36.168	-7.11145	4.33921	0.00174642	0.00807033	Planktonic	Internalin-like protein Lmo2470 homolog		lmo2027
QI0054_2605	0	0	0	0	379.174	379.569	509.573	309.438	-9.86003	6.66607	3.99377e-07	1.24869e-05	Planktonic	Prolipoprotein diacylglyceryl transferase		lmo2482	lgt				lmo2482
QI0054_2606	0	0	0.586	0	662.556	656.087	687.676	494.298	-6.45942	7.28463	2.75291e-07	9.51859e-06	Planktonic	HPr kinase/phosphorylase		lmo2483		Regulation and Cell signaling	0	HPr catabolite repression system
QI0054_2607	0.75	0	7.614	59.744	6755.28	1916.74	2160.32	3600.74	-3.11972	9.80584	0.000911573	0.00468377	Planktonic	Uncharacterized membrane protein YvlD		lmo2484
QI0054_2613	0	0	0	0	139.696	111.638	158.314	130.607	-8.32607	5.3275	1.99628e-05	0.000216497	Planktonic	Protein CsbA		lmo2490
QI0054_2624	0	0	0.586	0	273.404	121.943	192.945	122.57	-4.6338	5.66607	0.000225762	0.00151834	Planktonic	Alkaline phosphatase synthesis transcriptional regulatory protein PhoP		lmo2501	phoP	Phosphate Metabolism	0	High affinity phosphate transporter and control of PHO regulon
QI0054_2636	0	0	0	0	55.878	84.158	52.771	88.411	-7.42389	4.58916	0.000527393	0.0029524	Planktonic	ComF operon protein A, DNA transporter ATPase		lmo2513	comFA	DNA Processing	DNA uptake, competence	Late competence
QI0054_2639	0	0	0	0	75.835	46.373	79.157	32.149	-7.08638	4.31835	0.00131633	0.00646937	Planktonic	FIG000605: protein co-occurring with transport systems (COG1739)		lmo2516
QI0054_2658	0	0	4.686	12.761	1199.39	1051.11	1238.48	914.25	-3.02622	8.1529	0.000506053	0.00284921	Planktonic	ATP synthase F0 sector subunit a (EC 3.6.3.14)		lmo2535	atpB	Respiration	ATP synthases	F0F1-type ATP synthase
QI0054_2659	0.75	0	1.757	16.241	1875.91	1600.72	1964.08	1205.6	-3.44871	8.68746	1.53509e-05	0.000180704	Planktonic	ATP synthase protein I		lmo2536	atpI	Respiration	ATP synthases	F0F1-type ATP synthase
QI0054_2669	0	0	0	0	223.513	106.485	95.648	144.672	-8.39361	5.38462	7.37816e-05	0.000626717	Planktonic	Threonine synthase (EC 4.2.3.1)	GO:0004795|threonine synthase activity	lmo2546	thrC	Amino Acids and Derivatives	Lysine, threonine, methionine, and cysteine	Aspartate to Threonine Module
QI0054_2677	0	0.691	2.343	0	1430.88	877.646	847.639	1042.85	-4.47745	8.04195	0.000397184	0.00235823	Planktonic	Glycosyltransferase LafA, responsible for the formation of Glc-DAG		lmo2555
QI0054_2688	0	0	0	0	512.882	554.754	623.361	490.279	-10.3386	7.10103	5.16611e-08	2.6041e-06	Planktonic	Lipoyl-[GcvH]:protein N-lipoyltransferase (EC 2.3.1.200)		lmo2566		Cofactors, Vitamins, Prosthetic Groups	Lipoic acid	Lipoic acid metabolism
QI0054_2690	0	0	0	0	1981.68	329.761	288.593	928.315	-10.9976	7.71158	1.8927e-06	3.80774e-05	Planktonic	hypothetical protein		lmo2567
QI0054_2691	0	0	1.171	0	1101.6	159.728	189.647	596.774	-5.0245	7.02466	0.000320336	0.00199041	Planktonic	hypothetical protein		lmo2568
QI0054_2693	6	0	4.1	4.64	4667.83	6205.35	6227.01	3646.95	-3.83496	10.2945	0.000444822	0.00257856	Planktonic	hypothetical protein		lmo2570
QI0054_2696	0	0	10.543	22.041	5777.41	5588.77	5949.96	4535.08	-4.4954	10.3265	8.43178e-06	0.000113674	Planktonic	Zinc-type alcohol dehydrogenase-like protein		lmo2573					lmo2573
QI0054_27	0	0	0	0	93.796	94.463	56.069	46.215	-7.41778	4.58139	0.000302972	0.00191904	Planktonic	PTS system, mannose/fructose/sorbose family, IIB component		lmo0022
QI0054_270	0	0	0	1.16	405.117	298.846	283.646	146.682	-4.61171	6.23558	1.01517e-05	0.000135004	Planktonic	Veg protein		lmo0189
QI0054_2703	0	0	0	0	79.826	84.158	54.42	22.103	-7.12937	4.35305	0.00142988	0.00689528	Planktonic	Heme efflux system ATPase HrtA		lmo2580
QI0054_2709	5.25	13.822	164.583	170.53	21307.6	22803.3	24314.4	14740.5	-2.5477	12.4034	0.000351454	0.00212536	Planktonic	Putative formate dehydrogenase YrhE		lmo2586
QI0054_2715	0	0	2.343	12.761	1123.55	788.335	836.095	785.652	-3.02252	7.84564	0.000408613	0.00240408	Planktonic	Oxidoreductase, aldo/keto reductase family		lmo2592
QI0054_2724	0	0	0	0	548.804	281.671	422.17	245.139	-9.75663	6.5731	5.95243e-07	1.57605e-05	Planktonic	hypothetical protein
QI0054_2732	0	0	0	0	165.639	152.858	118.735	96.448	-8.29383	5.29997	2.50758e-05	0.000259499	Planktonic	Phage protein
QI0054_2733	0	0	0	5.8	770.321	680.132	751.991	502.335	-3.99283	7.41543	4.49102e-05	0.000420354	Planktonic	N-acetylmuramoyl-L-alanine amidase (EC 3.5.1.28)	GO:0008745|N-acetylmuramoyl-L-alanine amidase activity
QI0054_2735	0	0	0	0	179.609	237.016	202.84	136.635	-8.80458	5.73502	8.24041e-06	0.000111606	Planktonic	Phage protein
QI0054_2740	0	0	0	0	329.282	279.953	245.716	184.859	-9.25001	6.123	1.86235e-06	3.7748e-05	Planktonic	Putative tail or base plate protein gp19 [Bacteriophage A118]
QI0054_2742	0	0	0.586	0	327.287	267.931	343.013	271.261	-5.43218	6.35059	5.98546e-06	8.58111e-05	Planktonic	Putative tail or base plate protein gp17 [Bacteriophage A118]
QI0054_2748	0	0	0	0	329.282	300.564	187.998	269.252	-9.33928	6.20181	2.99869e-06	5.20152e-05	Planktonic	hypothetical protein
QI0054_2750	0	0	0	0	277.396	182.056	145.121	160.747	-8.81151	5.74123	1.06325e-05	0.000139732	Planktonic	hypothetical protein
QI0054_2752	0	0	0	2.32	612.665	441.399	471.643	403.877	-4.54752	6.95036	2.38684e-06	4.41189e-05	Planktonic	Lactobacillus delbrueckii phage mv4 main capsid protein Gp34 homolog lin2390
QI0054_2753	0	0	0	0	552.795	267.931	216.032	293.364	-9.60225	6.43505	2.94413e-06	5.18132e-05	Planktonic	hypothetical protein
QI0054_2754	0	0	0	0	295.356	183.773	209.436	271.261	-9.16086	6.04503	2.81512e-06	5.04491e-05	Planktonic	Minor capsid protein [Bacteriophage A118] / Phage minor capsid protein
QI0054_2757	0	0	0	5.8	744.378	267.931	329.821	395.84	-3.36759	6.84532	0.000641654	0.00345403	Planktonic	Phage terminase, small subunit
QI0054_2759	0	0	0	0	864.117	197.513	153.367	470.186	-9.9447	6.74232	1.43479e-05	0.000173533	Planktonic	prophage LambdaBa01, positive control factor Xpf, putative
QI0054_2762	0	0	0.586	0	510.887	113.355	61.017	385.793	-5.17693	6.2099	0.000891809	0.00459829	Planktonic	Hypothetical protein, Lmo2306 homolog [Bacteriophage A118]		lmo2306
QI0054_2764	0	0	0	0	1766.15	370.981	371.048	1326.16	-11.155	7.85929	4.60464e-07	1.3399e-05	Planktonic	Single-stranded DNA-binding protein (prophage associated)		lmo2308
QI0054_2765	0	0	0	0	616.656	120.225	155.016	421.961	-9.60085	6.43353	3.59421e-05	0.000347306	Planktonic	Protein gp59 [Bacteriophage A118]
QI0054_2766	0	0	0	0	193.578	66.983	67.613	126.588	-8.06815	5.11196	0.000323398	0.00200098	Planktonic	Lin1741 protein
QI0054_2767	0	0	0	0	311.322	79.005	87.402	194.906	-8.62905	5.58439	0.000164835	0.00116175	Planktonic	hypothetical protein
QI0054_2773	0	0	0	0	1620.47	170.033	227.576	1255.84	-10.9317	7.64976	1.15915e-05	0.000149418	Planktonic	SAM-dependent methyltransferase
QI0054_2775	0	4.146	1.171	34.802	13291	1234.89	1236.83	9184.69	-4.08899	10.5535	0.00229815	0.00987467	Planktonic	Phage-associated recombinase		lmo2318
QI0054_2778	0	0	0	0	476.961	48.09	36.28	98.458	-8.52455	5.49529	0.00152668	0.00726035	Planktonic	Phage protein
QI0054_2780	0	0	0	0	626.635	80.723	51.122	367.709	-9.37086	6.22903	0.00031744	0.00197946	Planktonic	Protein gp45 [Bacteriophage A118]		lmo2321
QI0054_2782	0	0	0	0	3352.69	290.259	354.557	2429.29	-11.8996	8.56666	1.28647e-06	2.80069e-05	Planktonic	Protein gp43 [Bacteriophage A118]
QI0054_2796	0	0	3.514	48.723	4424.36	4688.79	4767.56	3777.56	-3.98976	10.0505	0.000217792	0.00147655	Planktonic	Mg(2+)-transport-ATPase-associated protein MgtC		lmo2602		Membrane Transport	Cation transporters	Magnesium transport
QI0054_2827	0	0	0	0	251.452	577.082	413.925	188.878	-9.72314	6.54314	3.18759e-06	5.36811e-05	Planktonic	SSU ribosomal protein S10p (S20e)		lmo2633	rpsJ	Protein Synthesis	Ribosome biogenesis	Ribosomal proteins, single-copy
QI0054_2829	0	0	0	0	115.748	187.208	179.752	144.672	-8.55495	5.52125	1.7849e-05	0.000200989	Planktonic	Putative prenyltransferase, contains 1,4-dihydroxy-2-naphthoate octaprenyltransferase domain		lmo2635
QI0054_2830	0	0	0	0	235.487	171.751	217.682	146.682	-8.82012	5.74843	4.34641e-06	6.75997e-05	Planktonic	FAD:protein FMN transferase (EC 2.7.1.180) @ FAD:protein FMN transferase (EC 2.7.1.180), HepST-associated		lmo2636
QI0054_2831	12.001	11.057	78.484	618.317	34025.9	28016	32022.3	25474.4	-2.67795	12.9117	0.000127006	0.000944988	Planktonic	Putative pheromone precursor lipoprotein, related to Cad		lmo2637
QI0054_2833	0	0	0	2.32	341.256	310.869	338.066	221.027	-3.85696	6.35772	1.97914e-05	0.000215966	Planktonic	hypothetical protein		lmo2639
QI0054_2834	0	0	0	0	297.352	372.699	371.048	321.494	-9.66787	6.49366	4.39653e-07	1.30519e-05	Planktonic	Heptaprenyl diphosphate synthase component I (EC 2.5.1.30)	GO:0036422|heptaprenyl diphosphate synthase activity	lmo2640
QI0054_2836	0	0	0	0	381.169	223.276	183.05	257.196	-9.26864	6.13956	2.63022e-06	4.77173e-05	Planktonic	Serine/threonine protein phosphatase family protein		lmo2642
QI0054_2837	1.5	0	4.1	0	2596.34	1581.82	1794.22	1796.35	-4.03026	8.89464	0.000641245	0.00345403	Planktonic	hypothetical protein		lmo2643
QI0054_2838	0	0	0	0	7609.42	12151.4	11492.6	6679.05	-14.452	11.0638	3.16216e-18	3.09787e-15	Planktonic	hypothetical protein
QI0054_2839	0	0	0	13.921	10347.5	15272.1	14522	9610.67	-7.22554	11.4621	7.62579e-09	5.33624e-07	Planktonic	Protein of unknown function DUF1341		lmo2646
QI0054_284	0	0	0	0	113.752	175.186	122.034	132.616	-8.35332	5.35055	4.08077e-05	0.000386884	Planktonic	Zinc metalloproteinase aureolysin (EC 3.4.24.29)		lmo0203	mpl
QI0054_2840	0	0.691	0	5.8	4629.91	7194.63	6690.41	4701.85	-6.71243	10.3859	2.71108e-09	2.41451e-07	Planktonic	Creatinine amidohydrolase (EC 3.5.2.10)	GO:0047789|creatininase activity	lmo1968
QI0054_2841	0	0	0	0	7473.71	10311.9	9510.38	6849.84	-14.3049	10.9181	1.22809e-18	1.80468e-15	Planktonic	phosphotriesterase family protein		lmo1970
QI0054_2842	0	0	4.686	35.382	120066	118223	141293	89928	-8.94925	14.6759	2.25876e-12	4.74179e-10	Planktonic	PTS system, IIC component, UlaA-type		lmo1971	ulaA				lmo1971
QI0054_2843	0	0	0	14.501	2873.74	2021.51	2082.82	1603.45	-4.62815	8.98074	3.52948e-05	0.000342348	Planktonic	PTS system, lactose/cellobiose specific IIB subunit		lmo1972
QI0054_2844	0	0	0	0	8331.84	5616.24	6161.05	6204.84	-13.9221	10.5395	6.84413e-18	5.02872e-15	Planktonic	PTS system, IIA component		lmo1973
QI0054_2855	0	0	0	0	69.848	65.265	67.613	76.355	-7.38837	4.56094	0.000489441	0.00278234	Planktonic	Ribulose-phosphate 3-epimerase (EC 5.1.3.1)	GO:0004750|ribulose-phosphate 3-epimerase activity	lmo2661		Energy and Precursor Metabolites Generation	Central Metabolism	Pentose phosphate pathway
QI0054_2867	6.75	14.513	43.928	183.871	15081.1	11929.8	14027.3	10639.5	-2.44054	11.7394	3.9627e-05	0.000378129	Planktonic	Universal stress protein family		lmo2673		Stress Response, Defense and Virulence	Stress Response	Universal stress protein family
QI0054_2868	13.876	1.382	22.842	100.926	27138.9	23567.6	23583.8	20298.4	-4.00899	12.4562	2.2159e-07	8.14067e-06	Planktonic	Ribose-5-phosphate isomerase B (EC 5.3.1.6)	GO:0004751|ribose-5-phosphate isomerase activity	lmo2674		Energy and Precursor Metabolites Generation	Central Metabolism	Pentose phosphate pathway
QI0054_2875	0	0	0	0	75.835	104.768	52.771	92.43	-7.62631	4.75086	0.000551949	0.00304921	Planktonic	Potassium-transporting ATPase B chain (EC 3.6.3.12) (TC 3.A.3.7.1)	GO:0008556|potassium-transporting ATPase activity	lmo2681	kdpB	Membrane Transport	Cation transporters	Potassium-transporting ATPase
QI0054_2878	4.5	3.455	16.985	300.458	25227	21674.9	22292.6	25442.3	-3.66608	12.4955	1.42261e-05	0.00017277	Planktonic	PTS system, cellobiose-specific IIC component		lmo2684
QI0054_288	0	0	0	0	99.783	56.678	69.262	114.532	-7.68184	4.79616	0.000558729	0.00308087	Planktonic	putative lipoprotein		lmo0207
QI0054_2892	0	0	0	0	243.469	195.796	161.612	237.102	-8.97173	5.88013	5.60519e-06	8.19585e-05	Planktonic	Transcriptional regulator, RpiR family		lmo2698
QI0054_2895	0	0	0	5.8	482.948	383.004	453.503	365.7	-3.31497	6.82206	0.0004528	0.0026145	Planktonic	oxidoreductase of aldo/keto reductase family, subgroup 2		lmo2700
QI0054_2896	0	0	0	0	209.543	147.706	166.559	50.233	-8.35946	5.35502	9.20578e-05	0.000741254	Planktonic	Uncharacterized protein YaaL		lmo2701
QI0054_2897	0	0	0	0	301.343	267.931	313.33	202.943	-9.31583	6.18094	1.14593e-06	2.57092e-05	Planktonic	Recombination protein RecR		lmo2702	recR	DNA Processing	DNA repair	DNA repair, bacterial RecFOR pathway
QI0054_2902	0	0	0	0	157.656	89.31	103.893	98.458	-8.04451	5.09218	7.74246e-05	0.000650145	Planktonic	hypothetical protein		lmo2707
QI0054_2903	1.5	0	6.443	0	1997.65	2194.97	2275.76	1814.43	-3.79935	9.00525	0.00122506	0.00612322	Planktonic	PTS system, cellobiose-specific IIC component		lmo2708
QI0054_2905	0	0	0	0	165.639	82.44	174.805	84.392	-8.20037	5.22123	9.50582e-05	0.000759015	Planktonic	hypothetical protein		lmo2710
QI0054_2908	15.001	8.984	81.999	306.839	19483.5	11797.5	13631.5	14517.5	-2.10437	11.999	0.000311354	0.00196367	Planktonic	secreted protein with 1 GW repeat		lmo2713
QI0054_2909	4.5	0	9.957	50.463	5763.44	2315.2	2989.82	3397.79	-2.64539	9.87272	0.00204561	0.0090556	Planktonic	hypothetical protein		lmo2714
QI0054_291	5.25	1.382	35.142	173.43	7862.87	7515.81	7125.77	6970.4	-2.31077	10.9605	0.00110618	0.00558599	Planktonic	L-lactate dehydrogenase (EC 1.1.1.27)	GO:0004459|L-lactate dehydrogenase activity	lmo0210	ldh	Energy and Precursor Metabolites Generation	Fermentation	Fermentations: Lactate
QI0054_2914	0	0	0	3.48	514.878	424.224	415.574	265.233	-3.81057	6.73041	4.35527e-05	0.00040895	Planktonic	tRNA-specific adenosine-34 deaminase (EC 3.5.4.33)		lmo2719
QI0054_2916	0	0	0	0	183.6	108.203	151.717	140.654	-8.43072	5.41592	1.55155e-05	0.000181674	Planktonic	Uncharacterized protein YieK		lmo2721
QI0054_2924	0	0	0	0	532.839	489.489	469.994	325.513	-10.0573	6.8444	1.58275e-07	6.28608e-06	Planktonic	Transcriptional regulator		lmo2729
QI0054_2926	0	0	0	0	457.004	376.134	305.084	476.214	-9.92158	6.72165	3.9723e-07	1.24869e-05	Planktonic	Transcription regulator, RpiR family		lmo2731
QI0054_2927	0	0	0	0	63.861	49.808	97.297	40.187	-7.20324	4.41014	0.000916862	0.00470272	Planktonic	phosphosugar-binding protein		lmo2732
QI0054_2929	0	0	0	0	121.735	128.813	62.666	146.682	-8.12642	5.16078	0.00015292	0.00109416	Planktonic	glycosyl hydrolase, family 38		lmo2734
QI0054_2932	0	0	0	0	137.7	121.943	123.683	72.336	-8.05867	5.10293	6.01167e-05	0.00053407	Planktonic	Bacillus subtilis catabolite repression transcription factor CcpB		lmo2737
QI0054_2938	0	2.764	11.714	11.601	3787.75	3907.33	4241.49	2979.85	-3.57528	9.84746	0.000153906	0.00109789	Planktonic	Transaldolase (EC 2.2.1.2)	GO:0004801|sedoheptulose-7-phosphate:D-glyceraldehyde-3-phosphate glyceronetransferase activity	lmo2743		Energy and Precursor Metabolites Generation	Central Metabolism	Pentose phosphate pathway
QI0054_2951	0	0	0	3.48	506.895	522.122	519.467	411.915	-4.10757	6.99167	1.67578e-05	0.000190896	Planktonic	hydrolase, CocE/NonD family		lmo2755
QI0054_2971	0	0	0.586	0	1127.54	1657.39	1621.07	795.699	-7.50538	8.26473	3.16739e-09	2.73793e-07	Planktonic	PTS system, beta-glucoside-specific IIB component / PTS system, beta-glucoside-specific IIC component / PTS system, beta-glucoside-specific IIA component		lmo2772
QI0054_2972	0	0.691	3.514	0	8206.12	13563.1	14362	8748.67	-7.44086	11.3196	8.53527e-09	5.70117e-07	Planktonic	Beta-glucoside bgl operon antiterminator, BglG family		lmo2773
QI0054_298	0	0	0	0	718.434	267.931	384.241	233.083	-9.83885	6.64704	1.90452e-06	3.80774e-05	Planktonic	Cell division protein DivIC (FtsB), stabilizes FtsL against RasP cleavage		lmo0217		Prokaryotic cell type differentiation	Sporulation	Sporulation Cluster
QI0054_2980	0	0	0	0	187.591	123.66	130.279	98.458	-8.30117	5.30611	2.4028e-05	0.00025131	Planktonic	PTS system, beta-glucoside-specific, IIA component		lmo2780
QI0054_2981	4.5	0	0	5.8	5817.32	4750.62	5333.2	4912.84	-4.41073	10.2765	0.000632868	0.00343608	Planktonic	beta-glucosidase (EC 3.2.1.21)	GO:0008422|beta-glucosidase activity	lmo2781
QI0054_2983	0	0	0.586	0	2552.44	2425.12	2386.25	2346.91	-8.44126	9.14472	1.52929e-12	3.45738e-10	Planktonic	PTS system, beta-glucoside-specific, IIC component		lmo2783
QI0054_2984	0	0	0	0	985.852	1270.95	1271.46	743.456	-11.296	7.99234	1.12077e-09	1.03836e-07	Planktonic	Transcription antiterminator, BglG family		lmo2784
QI0054_2989	1.5	12.439	21.085	122.387	9295.74	6871.74	7514.96	6257.09	-2.3371	10.9743	0.00204024	0.0090556	Planktonic	DNA-binding protein		lmo2792
QI0054_2991	0	0	0	0	287.374	228.428	159.963	227.055	-9.06876	5.96449	3.7606e-06	6.17371e-05	Planktonic	Chromosome (plasmid) partitioning protein ParB-2		lmo2794		Cell Cycle, Cell Division and Death	0	Two cell division clusters relating to chromosome partitioning
QI0054_2996	0	0	0	0	91.8	77.288	72.561	86.402	-7.6156	4.74242	0.000153012	0.00109416	Planktonic	PTS system, mannitol-specific IIC component / PTS system, mannitol-specific IIB component (EC 2.7.1.197)		lmo2799
QI0054_3	0	0	0	0	81.822	231.863	183.05	78.364	-8.41531	5.4025	0.000143987	0.00104489	Planktonic	hypothetical protein		lmo0003
QI0054_30	0	0.691	1.171	0	578.739	929.171	775.078	612.849	-4.71976	7.55386	0.000505493	0.00284921	Planktonic	hypothetical protein		lmo0025
QI0054_300	0	0	0	0	299.348	364.111	341.364	202.943	-9.47229	6.31933	1.14109e-06	2.57092e-05	Planktonic	tRNA(Ile)-lysidine synthetase (EC 6.3.4.19) / Hypoxanthine-guanine phosphoribosyltransferase (EC 2.4.2.8)	GO:0004422|hypoxanthine phosphoribosyltransferase activity;GO:0004422|guanine phosphoribosyltransferase activity	lmo0219		Cofactors, Vitamins, Prosthetic Groups	Folate and pterines	Folate biosynthesis cluster
QI0054_3025	0	0	0	0	187.591	118.508	166.559	116.542	-8.43091	5.41567	1.23099e-05	0.000155274	Planktonic	Nitroreductase family protein		lmo2829
QI0054_3027	0	0	0	0	249.456	207.818	250.664	168.785	-9.00829	5.91152	3.78111e-06	6.17371e-05	Planktonic	Beta-phosphoglucomutase (EC 5.4.2.6)	GO:0008801|beta-phosphoglucomutase activity	lmo2831
QI0054_3031	0	0	0	0	43.904	34.35	56.069	48.224	-6.77296	4.08381	0.00179378	0.00823737	Planktonic	Sugar phosphate isomerases/epimerases family protein YcjR		lmo2835
QI0054_3038	0	0	0	2.32	277.396	164.881	232.523	237.102	-3.4618	6.02127	8.52903e-05	0.000700985	Planktonic	hypothetical protein		lmo2843
QI0054_308	0	0	0	0	63.861	132.248	130.279	48.224	-7.78973	4.88139	0.000309972	0.00195915	Planktonic	Dihydroneopterin aldolase (EC 4.1.2.25)	GO:0004150|dihydroneopterin aldolase activity	lmo0225	folA	Cofactors, Vitamins, Prosthetic Groups	Folate and pterines	Folate biosynthesis cluster
QI0054_327	0	0	0	0	289.369	415.636	339.715	200.934	-9.51971	6.36147	1.57178e-06	3.34743e-05	Planktonic	Protein translocase subunit SecE		lmo0245	secE
QI0054_33	0	0	0	0	161.648	60.113	56.069	124.579	-7.9044	4.97683	0.000315035	0.00197418	Planktonic	Muramoyltetrapeptide carboxypeptidase (EC 3.4.17.13)		lmo0028
QI0054_336	0	0	0	0	802.252	432.812	422.17	562.615	-10.3556	7.11663	1.52969e-07	6.15858e-06	Planktonic	Maltose operon transcriptional repressor MalR, LacI family
QI0054_342	3.75	0.691	85.513	168.79	12189.4	14284.5	14762.8	10918.8	-2.78753	11.7102	0.00127798	0.00631259	Planktonic	DNA-directed RNA polymerase beta subunit (EC 2.7.7.6)	GO:0003899|DNA-directed RNA polymerase activity	lmo0258	rpoB	RNA Processing	Transcription	RNA polymerase, bacterial
QI0054_351	0	0	0	0	239.478	159.728	174.805	194.906	-8.83335	5.76024	5.91864e-06	8.5269e-05	Planktonic	Transcriptional regulator, MarR family		lmo0266
QI0054_359	0	0	0	0	433.056	486.054	483.187	323.504	-9.99036	6.78378	2.264e-07	8.2147e-06	Planktonic	Acetyltransferase, GNAT family		lmo0273
QI0054_362	0	0	0	0	375.182	182.056	232.523	214.999	-9.19711	6.07664	2.33182e-06	4.41189e-05	Planktonic	Hydrolase, haloacid dehalogenase-like family		lmo0276
QI0054_375	0	0	0	1.74	135.704	79.005	98.946	58.271	-2.44993	4.9309	0.00210957	0.00922625	Planktonic	Two-component system YycFG regulatory protein YycH		lmo0289
QI0054_377	0	0	0	0	528.848	250.756	336.417	287.336	-9.67476	6.49979	7.83851e-07	1.95334e-05	Planktonic	Zn-dependent hydrolase YycJ/WalJ, required for cell wall metabolism and coordination of cell division with DNA replication		lmo0291
QI0054_380	0	0	0	0	139.696	75.57	217.682	42.196	-8.08282	5.12342	0.000316086	0.00197655	Planktonic	23S rRNA (pseudouridine(1915)-N(3))-methyltransferase (EC 2.1.1.177)		lmo0293
QI0054_386	0	0	0	0	157.656	158.011	232.523	140.654	-8.66907	5.61854	1.39978e-05	0.00017094	Planktonic	PTS system, cellobiose-specific IIB component (EC 2.7.1.205)		lmo0299
QI0054_388	0	0	0	0	81.822	65.265	110.49	70.327	-7.60056	4.72821	0.000215564	0.00146993	Planktonic	PTS system, beta-glucoside-specific, IIA component		lmo0301
QI0054_390	0	0	0	0	135.704	293.694	341.364	124.579	-9.04319	5.94197	1.98404e-05	0.000215966	Planktonic	Lipoprotein		lmo0303
QI0054_391	0	0	0	0	163.643	249.038	319.926	168.785	-9.06017	5.95671	6.80214e-06	9.51976e-05	Planktonic	hypothetical protein		lmo0304
QI0054_4	0	0	0	0	75.835	46.373	29.684	40.187	-6.82185	4.11992	0.0021037	0.00922283	Planktonic	Uncharacterized S4 RNA-binding-domain protein YbcJ		lmo0004
QI0054_40	0	0	0	0	247.461	56.678	70.911	40.187	-7.86073	4.94037	0.00174407	0.00807033	Planktonic	hypothetical protein		lmo0029
QI0054_402	0	0	0	0	63.861	103.05	74.21	72.336	-7.55879	4.69556	0.000371656	0.00222773	Planktonic	Cellobiose phosphotransferase system YdjC-like protein		lmo0314
QI0054_404	0	0	0	0	141.691	123.66	82.455	142.663	-8.20473	5.22624	9.51252e-05	0.000759015	Planktonic	Hydroxyethylthiazole kinase (EC 2.7.1.50)	GO:0004417|hydroxyethylthiazole kinase activity	lmo0316		Cofactors, Vitamins, Prosthetic Groups	Thiamin	Thiamin, thiazole, hydroxymethylpyrimidine salvage and uptake
QI0054_405	0	0	0	0	109.761	73.853	61.017	84.392	-7.61177	4.73918	0.000235715	0.0015615	Planktonic	Hydroxymethylpyrimidine kinase (EC 2.7.1.49) @ Hydroxymethylpyrimidine phosphate kinase ThiD (EC 2.7.4.7)	GO:0008902|hydroxymethylpyrimidine kinase activity;GO:0008972|phosphomethylpyrimidine kinase activity	lmo0317		Cofactors, Vitamins, Prosthetic Groups	Thiamin	Thiamin, thiazole, hydroxymethylpyrimidine salvage and uptake
QI0054_409	0	0	0	4.64	421.082	206.101	207.787	188.878	-2.82186	6.17829	0.00180512	0.00826712	Planktonic	Membrane protein		lmo0321
QI0054_417	0	0	0	0	53.883	77.288	36.28	36.168	-6.92537	4.1972	0.00147153	0.0070667	Planktonic	Internalin-like protein (LPXTG motif) Lmo0331 homolog		lmo0331
QI0054_419	0	0	0	0	101.778	99.615	57.719	136.635	-7.91542	4.98645	0.000363859	0.00219586	Planktonic	Internalin-like protein (LPXTG motif) Lmo0333 homolog		lmo0333
QI0054_42	0	0	0	5.8	672.535	422.506	588.73	454.111	-3.656	7.11415	0.000165909	0.00116652	Planktonic	Transcriptional regulator, LacI family		lmo0031
QI0054_423	0	0	0	0	73.839	39.503	62.666	56.262	-7.10315	4.33577	0.000906274	0.00466469	Planktonic	hypothetical protein		lmo0337
QI0054_431	2.25	1.382	76.727	163.57	30108.4	12656.3	11418.4	29736.2	-3.62342	12.3375	9.55548e-05	0.000759015	Planktonic	Transketolase (EC 2.2.1.1)	GO:0004802|transketolase activity	lmo0342		Energy and Precursor Metabolites Generation	Central Metabolism	Pentose phosphate pathway
QI0054_437	6	0	22.842	9.281	16208.7	2909.45	2892.53	11814.9	-3.82211	11.0018	0.000807225	0.00422141	Planktonic	Phosphoenolpyruvate-dihydroxyacetone phosphotransferase (EC 2.7.1.121), dihydroxyacetone binding subunit DhaK	GO:0047324|phosphoenolpyruvate-glycerone phosphotransferase activity	lmo0348		Energy and Precursor Metabolites Generation	Central Metabolism	Dihydroxyacetone kinases
QI0054_438	0	0	6.443	0	3729.87	580.517	445.258	2069.62	-4.35842	8.68194	0.00221474	0.00955818	Planktonic	hypothetical protein		lmo0349
QI0054_440	0	0	0	0	2364.85	276.518	310.031	1412.57	-11.3231	8.01779	1.68463e-06	3.53652e-05	Planktonic	Phosphoenolpyruvate-dihydroxyacetone phosphotransferase (EC 2.7.1.121), subunit DhaM; DHA-specific IIA component	GO:0047324|phosphoenolpyruvate-glycerone phosphotransferase activity	lmo0351		Energy and Precursor Metabolites Generation	Central Metabolism	Dihydroxyacetone kinases
QI0054_446	0	0	0	0	223.513	197.513	169.858	192.897	-8.86604	5.78846	4.37017e-06	6.75997e-05	Planktonic	Uncharacterized oxidoreductase YhhX		lmo0356
QI0054_462	0	0	25.771	140.949	39462	22478.7	23532.7	36206.3	-5.10763	12.7901	0.000118597	0.000896035	Planktonic	Transcriptional regulator, YafY family		lmo0376
QI0054_463	0	0	14.057	23.201	8856.7	4845.09	4482.26	7044.75	-4.48492	10.5425	2.71418e-05	0.000276978	Planktonic	hypothetical protein		lmo0377
QI0054_464	0	0	0	0	59.87	68.7	74.21	50.233	-7.23387	4.43577	0.000317899	0.00197946	Planktonic	hypothetical protein		lmo0378
QI0054_47	0	0	0	0	351.235	331.479	318.277	323.504	-9.62294	6.45355	7.28194e-07	1.86101e-05	Planktonic	Putrescine carbamoyltransferase (EC 2.1.3.6)	GO:0050231|putrescine carbamoyltransferase activity	lmo0036		Amino Acids and Derivatives	Arginine; urea cycle, creatine, polyamines	Polyamine Metabolism
QI0054_478	0	0	25.185	14.501	8365.77	5964.9	5910.38	7141.19	-4.24468	10.6723	0.000218543	0.00147655	Planktonic	UPF0365 protein YqfA		lmo0392
QI0054_479	15.001	8.293	15.814	99.766	10872.3	6495.61	6538.69	7591.29	-2.14065	11.0856	0.00132224	0.0064876	Planktonic	hypothetical protein		lmo0393
QI0054_480	0	0	0	0	185.596	152.858	159.963	80.374	-8.39353	5.38364	2.7868e-05	0.000280931	Planktonic	Peptidase Lmo0394 homolog		lmo0394
QI0054_495	0	0	0	1.74	263.426	243.886	201.191	265.233	-3.92351	6.10305	3.05718e-05	0.000302527	Planktonic	PTS system, IIA component		lmo0398
QI0054_497	0.75	0	2.343	0	5220.62	4547.96	4294.26	4299.99	-6.3114	10.0533	3.50055e-08	2.00031e-06	Planktonic	PTS system, IIC component		lmo0400
QI0054_498	0.75	0	6.443	0	5194.68	5432.47	5399.16	4446.67	-5.47144	10.2166	4.41885e-06	6.76407e-05	Planktonic	alpha-mannosidase (EC 3.2.1.24)	GO:0004559|alpha-mannosidase activity	lmo0401
QI0054_499	0	0	0	1.16	431.061	310.869	263.856	249.158	-4.77283	6.3828	3.85238e-06	6.25533e-05	Planktonic	PRD/PTS system IIA 2 domain protein		lmo0402
QI0054_501	0	0	0	0	55.878	66.983	56.069	24.112	-6.90077	4.17524	0.00163293	0.0076542	Planktonic	hypothetical protein		lmo0404
QI0054_503	0	0	0	0	229.5	158.011	145.121	128.598	-8.59753	5.55749	1.69625e-05	0.000192403	Planktonic	Possible glyoxylase family protein (Lactoylglutathione lyase) (EC 4.4.1.5)	GO:0004462|lactoylglutathione lyase activity	lmo0406
QI0054_51	0	0	1.171	0	429.065	187.208	260.558	243.13	-4.22428	6.26199	0.000294668	0.00188177	Planktonic	Agmatine deiminase (EC 3.5.3.12)	GO:0047632|agmatine deiminase activity	lmo0040		Amino Acids and Derivatives	Arginine; urea cycle, creatine, polyamines	Polyamine Metabolism
QI0054_510	0	0	0	0	616.656	331.479	331.47	271.261	-9.81104	6.622	5.77204e-07	1.54218e-05	Planktonic	hypothetical protein		lmo0413
QI0054_511	0	0	0	0	1808.06	1267.52	1381.95	1205.6	-11.6994	8.37536	4.63728e-11	6.78591e-09	Planktonic	Metal transporter, ZIP family		lmo0414
QI0054_512	3	1.382	2.343	2.9	3087.27	2675.87	3014.56	2515.69	-3.62972	9.46402	9.91642e-05	0.000783451	Planktonic	Peptidoglycan N-acetylglucosamine deacetylase (EC 3.5.1.-)	GO:0008418|protein-N-terminal asparagine amidohydrolase activity;GO:0008418|UDP-3-O-[3-hydroxymyristoyl] N-acetylglucosamine deacetylase activity;GO:0008418|iprodione amidohydrolase activity;GO:0008418|(3,5-dichlorophenylurea)acetate amidohydrolase activity;GO:0008418|4'-(2-hydroxyisopropyl)phenylurea amidohydrolase activity;GO:0008418|didemethylisoproturon amidohydrolase activity;GO:0008418|N-is…	lmo0415
QI0054_514	0	0	0	0	217.526	72.135	131.928	170.794	-8.45421	5.43583	0.000109862	0.000845188	Planktonic	hypothetical protein		lmo0417
QI0054_524	0	0	0	0	71.843	41.22	46.175	68.318	-7.09031	4.32797	0.00141319	0.00684243	Planktonic	Transcriptional regulator, LysR family		lmo0430
QI0054_542	16.876	13.13	38.657	165.89	74583.5	66786.9	64542.6	64871.5	-4.67188	13.9502	2.5207e-13	7.40835e-11	Planktonic	Internalin A (LPXTG motif)		lmo0433	inlA				lmo0433
QI0054_559	0	0	0	0	295.356	158.011	201.191	265.233	-9.09789	5.98995	5.05126e-06	7.49781e-05	Planktonic	FIG022979: MoxR-like ATPases		lmo0454
QI0054_567	0	0	0	0	113.752	99.615	97.297	136.635	-8.07606	5.11926	0.000112591	0.000857449	Planktonic	hypothetical protein		lmo0460
QI0054_574	0	0	0	0	271.409	242.168	214.383	188.878	-9.07931	5.97354	3.00871e-06	5.20152e-05	Planktonic	FIG00776029: hypothetical protein
QI0054_577	0	0	0	0	63.861	94.463	51.122	96.448	-7.54569	4.68624	0.000402342	0.00238404	Planktonic	dNTP triphosphohydrolase, broad substrate specificity		lmo0476
QI0054_579	0	0	3.514	0	1748.19	2152.03	2089.41	1366.35	-5.27506	8.77016	1.28822e-05	0.000160935	Planktonic	putative secreted protein		lmo0477
QI0054_580	0	0	4.686	0	3266.88	3687.49	4228.3	2397.14	-5.75474	9.6155	4.79846e-06	7.19524e-05	Planktonic	Transcriptional regulator, AcrR family		lmo0480
QI0054_581	0	1.382	0	0	3811.69	5430.75	6174.24	3259.15	-7.40415	10.072	6.6048e-06	9.2878e-05	Planktonic	Oleate hydratase (EC 4.2.1.53)	GO:0050151|oleate hydratase activity	lmo0481		Stress Response, Defense and Virulence	Stress Response	Hydroxy-fatty acid production as stress response
QI0054_587	0	0	0	0	103.774	44.655	64.315	52.243	-7.27263	4.467	0.000658835	0.00353988	Planktonic	FIG00775356: hypothetical protein
QI0054_59	0	0	15.228	73.084	38945.1	44490.3	48937.1	25954.6	-6.28205	13.1191	8.20343e-07	2.007e-05	Planktonic	Accessory gene regulator protein B (EC 3.4.-.-)	GO:0008234|cysteine-type peptidase activity	lmo0048
QI0054_593	0	0	0	0	81.822	54.96	36.28	40.187	-6.96928	4.23139	0.00214681	0.00934295	Planktonic	Shikimate/quinate 5-dehydrogenase I beta (EC 1.1.1.282)	GO:0004764|shikimate 3-dehydrogenase (NADP+) activity;GO:0004764|quinate 3-dehydrogenase (NAD+) activity;GO:0004764|quinate 3-dehydrogenase (NADP+) activity;GO:0004764|shikimate 3-dehydrogenase (NAD+) activity	lmo0490	aroE	Amino Acids and Derivatives	Aromatic amino acids and derivatives	Chorismate Synthesis
QI0054_594	0	0	0	0	111.756	121.943	143.472	152.71	-8.31963	5.32244	3.80256e-05	0.00036403	Planktonic	3-dehydroquinate dehydratase I (EC 4.2.1.10)	GO:0003855|3-dehydroquinate dehydratase activity	lmo0491	aroD	Amino Acids and Derivatives	Aromatic amino acids and derivatives	Chorismate Synthesis
QI0054_595	0	0	0	0	99.783	75.57	72.561	70.327	-7.55703	4.69422	0.000172641	0.00120521	Planktonic	Transcriptional regulator, LysR family		lmo0492
QI0054_60	1.5	1.382	0	35.962	12029.8	12125.6	16862.1	5704.52	-5.22743	11.3679	1.96344e-06	3.89903e-05	Planktonic	Accessory gene regulator protein D		lmo0049
QI0054_601	0	0	0	0	137.7	104.768	130.279	164.766	-8.33791	5.33798	4.07085e-05	0.000386884	Planktonic	Ribulose-phosphate 3-epimerase (EC 5.1.3.1)	GO:0004750|ribulose-phosphate 3-epimerase activity	lmo0499		Energy and Precursor Metabolites Generation	Central Metabolism	Pentose phosphate pathway
QI0054_602	0	0	0	0	67.852	46.373	75.859	42.196	-7.09433	4.32565	0.000813009	0.00423658	Planktonic	Transaldolase (EC 2.2.1.2)	GO:0004801|sedoheptulose-7-phosphate:D-glyceraldehyde-3-phosphate glyceronetransferase activity	lmo0500		Energy and Precursor Metabolites Generation	Central Metabolism	Pentose phosphate pathway
QI0054_61	0	2.073	18.743	8.12	6789.21	7163.72	8750.14	4854.56	-4.27782	10.6664	2.76559e-05	0.000280931	Planktonic	Accessory gene regulator protein C		lmo0050
QI0054_613	0	0	0	0	81.822	116.79	75.859	102.476	-7.83268	4.91839	0.000150576	0.00108466	Planktonic	Glutamine amidotransferase, class I		lmo0511		Nucleosides and Nucleotides	Purines	GMP synthase
QI0054_617	3.75	2.764	21.085	190.252	103193	78239.3	84147.1	69109.2	-5.88686	14.2072	1.29404e-12	3.16931e-10	Planktonic	Universal stress protein family		lmo0515		Stress Response, Defense and Virulence	Stress Response	Universal stress protein family
QI0054_62	2.25	0	12.886	92.226	5150.78	4630.4	5366.18	2951.72	-2.71772	10.1758	0.00201905	0.00899091	Planktonic	Accessory gene regulator protein A		lmo0051
QI0054_629	0	0	0	0	101.778	132.248	117.086	42.196	-7.84305	4.92475	0.000338807	0.00207449	Planktonic	putative secreted protein		lmo0528
QI0054_630	0	0	0	1.16	413.1	278.236	382.592	339.578	-4.95864	6.54484	1.5462e-06	3.317e-05	Planktonic	Uncharacterized glycosyltransferase YdaM		lmo0529
QI0054_640	6.75	6.911	37.485	111.367	6926.91	4286.9	4360.23	5065.55	-1.68847	10.5702	0.00199518	0.00891162	Planktonic	Tagatose 1,6-bisphosphate aldolase (EC 4.1.2.40)	GO:0009025|tagatose-bisphosphate aldolase activity	lmo0539
QI0054_652	0	0	0	0	169.63	176.903	209.436	204.953	-8.8341	5.76088	6.93817e-06	9.66412e-05	Planktonic	Extracellular protein		lmo0551
QI0054_653	0	0	0	0.58	716.439	458.574	517.818	438.036	-6.43185	7.05764	1.1321e-07	4.68625e-06	Planktonic	cell surface protein precursor		lmo0552
QI0054_655	0.75	0	4.686	11.021	1985.67	913.713	1043.88	1294.02	-3.04351	8.39656	8.96352e-05	0.000725724	Planktonic	NADH-dependent butanol dehydrogenase A (EC 1.1.1.-)	GO:0000252|C-3 sterol dehydrogenase (C-4 sterol decarboxylase) activity;GO:0000252|aldo-keto reductase (NADP) activity;GO:0000252|isocitrate dehydrogenase activity;GO:0000252|mevaldate reductase activity;GO:0000252|gluconate dehydrogenase activity;GO:0000252|steroid dehydrogenase activity;GO:0000252|epoxide dehydrogenase activity;GO:0000252|5-exo-hydroxycamphor dehydrogenase activity;GO:0000252|2…	lmo0554
QI0054_657	0.375	0	0	0	971.882	807.228	1057.08	606.821	-6.72522	7.71465	3.06386e-06	5.26589e-05	Planktonic	Phosphoglycerate mutase family, Lmo0556 homolog		lmo0556
QI0054_658	0.375	0	0	0	624.639	547.884	644.799	303.41	-6.00206	7.07116	5.53752e-05	0.000498009	Planktonic	Phosphoglycerate mutase family 1		lmo0557
QI0054_664	0	0	0	0	61.865	54.96	57.719	44.205	-7.01952	4.26932	0.0010385	0.00528055	Planktonic	Imidazole glycerol phosphate synthase cyclase subunit		lmo0563	hisF	Amino Acids and Derivatives	Histidine Metabolism	Histidine Biosynthesis -- gjo
QI0054_669	0	0	0	0	157.656	108.203	65.964	120.56	-8.07401	5.11713	0.000102192	0.000796874	Planktonic	ATP phosphoribosyltransferase (EC 2.4.2.17) => HisGs	GO:0003879|ATP phosphoribosyltransferase activity	lmo0568	hisG	Amino Acids and Derivatives	Histidine Metabolism	Histidine Biosynthesis -- gjo
QI0054_671	0	0	0	0	47.896	72.135	82.455	40.187	-7.17192	4.38605	0.00108727	0.00549996	Planktonic	Histidinol-phosphatase (EC 3.1.3.15)	GO:0004401|histidinol-phosphatase activity	lmo0570	hisJ	Amino Acids and Derivatives	Histidine Metabolism	Histidine Biosynthesis -- gjo
QI0054_678	0	0	0	0	207.548	314.304	249.015	160.747	-9.10643	5.99711	3.90011e-06	6.29803e-05	Planktonic	Membrane protein		lmo0577
QI0054_683	3.75	6.22	11.714	99.766	8671.1	5935.7	6255.05	6518.3	-2.68018	10.8013	3.67827e-05	0.000353282	Planktonic	P60 extracellular protein, invasion associated protein Iap		lmo0582	iap
QI0054_687	0	0	0	0	45.9	49.808	84.104	50.233	-7.10074	4.33186	0.00121367	0.00607663	Planktonic	cell surface protein precursor		lmo0586
QI0054_698	0	0	0	0	405.117	326.326	537.607	217.009	-9.7514	6.56839	7.69698e-07	1.95012e-05	Planktonic	cyclic nucleotide-binding protein		lmo0597
QI0054_704	0	0	0	0	181.604	121.943	82.455	142.663	-8.29893	5.305	8.08281e-05	0.000669166	Planktonic	hypothetical protein		lmo0603
QI0054_705	0	0	2.343	0	842.165	214.688	283.646	363.691	-3.71489	6.80828	0.00225378	0.00971241	Planktonic	hypothetical protein		lmo0604
QI0054_711	9.751	2.764	16.4	67.864	8437.61	7069.26	7589.17	6198.81	-2.71656	10.8881	2.04642e-05	0.000219504	Planktonic	Internalin-like protein (LPXTG motif) Lmo0610 homolog		lmo0610
QI0054_712	0	0	0	0	135.704	92.745	125.332	174.813	-8.31926	5.32228	7.80555e-05	0.000653576	Planktonic	FMN-dependent NADH-azoreductase (EC 1.7.1.6)	GO:0050446|azobenzene reductase activity	lmo0611	acpD
QI0054_715	0	0	0	0	145.683	56.678	77.508	104.486	-7.82782	4.9142	0.000286619	0.00185137	Planktonic	Acetyltransferase, GNAT family		lmo0614
QI0054_720	0	0	0	0	79.826	49.808	77.508	68.318	-7.35346	4.5321	0.000633669	0.00343608	Planktonic	hypothetical protein		lmo0619
QI0054_726	4.5	0	3.514	12.761	15512.2	9839.59	9746.2	15638.7	-5.3332	11.5356	2.346e-07	8.35265e-06	Planktonic	hypothetical protein		lmo0625
QI0054_730	0	0	9.371	4.64	1716.26	1284.69	1322.58	1581.35	-3.35787	8.55612	0.000734685	0.00389052	Planktonic	Isochorismatase (EC 3.3.2.1)	GO:0008908|isochorismatase activity	lmo0629					lmo0629
QI0054_734	0	0	0	0	3230.96	3234.06	3893.53	2300.69	-12.8583	9.49471	1.69079e-14	5.52137e-12	Planktonic	FIG00775381: hypothetical protein
QI0054_735	0	0	0	0	1083.64	927.453	1193.95	554.578	-11.0916	7.79984	4.54361e-09	3.6091e-07	Planktonic	FIG00774580: hypothetical protein
QI0054_736	0	0	0	1.16	602.687	401.896	420.521	321.494	-5.25077	6.79908	5.56038e-07	1.52728e-05	Planktonic	Transcriptional regulator		lmo0639
QI0054_740	0	0	0	0	147.678	127.095	92.35	118.551	-8.17563	5.20166	5.0371e-05	0.000465536	Planktonic	Transaldolase (EC 2.2.1.2)	GO:0004801|sedoheptulose-7-phosphate:D-glyceraldehyde-3-phosphate glyceronetransferase activity	lmo0643		Energy and Precursor Metabolites Generation	Central Metabolism	Pentose phosphate pathway
QI0054_744	10.501	29.716	110.112	398.484	120396	49459	51588.9	66583.5	-3.82879	14.0572	5.31629e-08	2.6041e-06	Planktonic	hypothetical protein		lmo0647
QI0054_745	0	0	0	0	748.369	573.647	666.237	502.335	-10.5135	7.26178	3.82552e-08	2.08208e-06	Planktonic	Magnesium and cobalt transport protein CorA		lmo0648		Membrane Transport	Cation transporters	Magnesium transport
QI0054_747	2.25	0	21.085	38.282	2797.9	3548.37	3383.96	2622.19	-2.52394	9.68227	0.00196246	0.00881907	Planktonic	phage infection protein		lmo0650
QI0054_748	0.75	0	0	0	600.691	769.443	577.186	516.4	-4.81603	7.32794	0.00123986	0.00617616	Planktonic	Transcriptional regulator, GntR family		lmo0651
QI0054_749	0	0	0	3.48	484.943	353.806	311.68	307.429	-3.66723	6.60895	6.64843e-05	0.000579815	Planktonic	Acetyltransferase, GNAT family		lmo0652					lmo0652
QI0054_752	0	0	3.514	0	1277.22	623.455	761.885	851.96	-4.206	7.77941	0.000477068	0.00271725	Planktonic	Serine/threonine protein phosphatase (EC 3.1.3.16)	GO:0004721|phosphoprotein phosphatase activity	lmo0655
QI0054_754	0	0	0	0	183.6	163.163	143.472	132.616	-8.5248	5.49562	1.49392e-05	0.00017771	Planktonic	hypothetical protein		lmo0657
QI0054_755	0	0	0	0	638.608	654.37	618.414	339.578	-10.3591	7.11977	8.37902e-08	3.62146e-06	Planktonic	endonuclease III domain protein		lmo0658
QI0054_760	0	0	0	0	1249.28	790.053	728.903	691.213	-10.9811	7.69626	7.55269e-09	5.33624e-07	Planktonic	cell wall surface anchor family protein
QI0054_764	0.375	0	0	0	367.2	340.066	321.575	241.121	-5.32038	6.43585	0.000289572	0.00185819	Planktonic	Maltose O-acetyltransferase (EC 2.3.1.79)	GO:0008925|maltose O-acetyltransferase activity	lmo0664
QI0054_767	0	0	0	2.32	429.065	293.694	343.013	375.747	-4.13884	6.5922	9.26009e-06	0.000124271	Planktonic	Uncharacterized efflux ABC transporter, ATP-binding protein YadG		lmo0667		Membrane Transport	ABC transporters	Efflux ABC transporter YadGH
QI0054_772	0	0	0	0	231.496	178.621	189.647	124.579	-8.72481	5.6663	8.09043e-06	0.000110082	Planktonic	hypothetical protein		lmo0671
QI0054_777	0	0	0	0	99.783	113.355	105.543	96.448	-7.95336	5.01693	8.02791e-05	0.000666498	Planktonic	Flagellar biosynthesis protein FliP		lmo0676	fliP	Motility and Chemotaxis	Flagellum	Flagellum
QI0054_791	0	0	0	0	109.761	44.655	42.877	64.299	-7.2654	4.46273	0.00137161	0.00667412	Planktonic	Flagellin protein FlaA		lmo0690	flaA				lmo0690
QI0054_824	0	0	0	0	243.469	185.491	135.226	283.317	-9.00337	5.90757	1.80784e-05	0.000202796	Planktonic	Methyl-accepting chemotaxis sensor/transducer protein		lmo0723
QI0054_827	11.251	10.366	40.999	41.763	31122.2	48842.4	54318.1	23670	-4.50585	13.1648	1.0013e-09	9.80941e-08	Planktonic	Glutamine--fructose-6-phosphate aminotransferase [isomerizing] (EC 2.6.1.16)	GO:0004360|glutamine-fructose-6-phosphate transaminase (isomerizing) activity	lmo0727
QI0054_829	0	0	0	0	77.83	51.525	84.104	56.262	-7.31428	4.49942	0.00028392	0.00184048	Planktonic	hypothetical protein		lmo0729
QI0054_830	0	0	0	0	51.887	41.22	79.157	28.131	-6.87664	4.15638	0.00169213	0.00789392	Planktonic	hypothetical protein		lmo0730
QI0054_833	0	0	0	0	55.878	72.135	103.893	80.374	-7.55285	4.69072	0.000446805	0.00258496	Planktonic	Transcriptional regulator, Xre family		lmo0733
QI0054_834	0	0	0	0	55.878	63.548	87.402	72.336	-7.38972	4.56071	0.000261051	0.00171256	Planktonic	hypothetical protein		lmo0740
QI0054_843	0	0	0	0	191.583	34.35	57.719	108.504	-7.84233	4.9253	0.00130123	0.0064059	Planktonic	Lipase/Acylhydrolase with GDSL-like motif in BtlB locus		lmo0755
QI0054_845	0	0	0	0	207.548	123.66	90.701	208.971	-8.57075	5.535	7.63462e-05	0.000646632	Planktonic	ABC transporter permease YhcI		lmo0757
QI0054_859	0	0	0	0	71.843	72.135	102.244	44.205	-7.41499	4.57761	0.000229156	0.00153414	Planktonic	hypothetical protein		lmo0771					lmo0771
QI0054_864	0	0	0	0	494.922	376.134	318.277	353.644	-9.83242	6.64128	4.5342e-07	1.3326e-05	Planktonic	Sugar kinase and transcription regulator (EC 2.7.1.-)	GO:0008443|phosphofructokinase activity;GO:0008443|phosphorylase kinase regulator activity;GO:0008443|cobinamide kinase activity;GO:0008443|phytol kinase activity;GO:0008443|phosphatidylinositol phosphate kinase activity;GO:0008443|cyclin-dependent protein serine/threonine kinase regulator activity;GO:0008443|phenol kinase activity;GO:0008443|cyclin-dependent protein kinase activating kinase regu…	lmo0776
QI0054_868	18.001	20.041	122.412	460.548	26723.8	39971.5	37490.7	24270.8	-2.61086	13.0331	1.07871e-05	0.00014028	Planktonic	PTS system, mannose-specific IID component		lmo0781
QI0054_869	3	0.691	2.343	90.485	6090.73	7567.33	8370.84	4828.44	-3.42326	10.6837	0.000110142	0.000845188	Planktonic	PTS system, mannose-specific IIC component		lmo0782
QI0054_870	2.25	0	11.714	13.921	4627.91	5887.61	5509.65	3369.66	-3.91212	10.1854	3.13759e-06	5.36127e-05	Planktonic	PTS system, mannose-specific IIA component (EC 2.7.1.191) / PTS system, mannose-specific IIB component (EC 2.7.1.191)		lmo0783
QI0054_871	0	0	2.343	45.243	3153.13	3386.92	3484.55	2176.11	-3.60002	9.53744	0.000749686	0.00396282	Planktonic	PTS system, mannose-specific IIA component (EC 2.7.1.191)		lmo0784
QI0054_874	0	0	1.171	3.48	1033.75	1478.77	1677.14	811.773	-4.8666	8.23413	6.25391e-08	2.9175e-06	Planktonic	Amino-acid permease AapA		lmo0787
QI0054_877	0	0	0	0.58	83.817	75.57	112.139	88.411	-3.85808	4.87363	0.000231968	0.00154592	Planktonic	Phenazine biosynthesis protein PhzF like		lmo0789
QI0054_881	0	0	0	0	125.726	82.44	56.069	106.495	-7.79258	4.88581	0.000278084	0.00180816	Planktonic	Uncharacterized DUF554 membrane protein		lmo0793
QI0054_882	3.75	0	5.857	75.985	6312.24	3385.2	3233.89	5141.9	-2.92122	10.1798	0.0015265	0.00726035	Planktonic	Rrf2-linked NADH-flavin reductase		lmo0794
QI0054_887	0	0	0	0	321.3	295.411	460.1	204.953	-9.54639	6.38517	1.22082e-06	2.67903e-05	Planktonic	Blue-light photoreceptor		lmo0799
QI0054_904	0	0	0	0	395.139	171.751	161.612	295.373	-9.24647	6.12002	1.05636e-05	0.000139732	Planktonic	GTP pyrophosphokinase (EC 2.7.6.5)	GO:0008728|GTP diphosphokinase activity	lmo0812
QI0054_909	0	0	0	0	81.822	58.395	24.737	72.336	-7.15825	4.3795	0.00140602	0.00681898	Planktonic	PhnB protein; putative DNA binding 3-demethylubiquinone-9 3-methyltransferase domain protein		lmo0817
QI0054_912	0	0	0	0	95.791	56.678	29.684	66.308	-7.20724	4.41749	0.00207692	0.0091357	Planktonic	Acetyltransferase (GNAT family) SAS0976		lmo0820
QI0054_919	0	5.529	2.343	53.363	8094.36	7770	8163.06	6019.98	-3.81704	10.8253	0.000536726	0.00298192	Planktonic	Pyruvate-flavodoxin oxidoreductase		lmo0829	nifJ	Energy and Precursor Metabolites Generation	Central Metabolism	Pyruvate:ferredoxin oxidoreductase
QI0054_921	0	0	0	0	71.843	68.7	79.157	68.318	-7.42465	4.58839	0.000295167	0.00188177	Planktonic	Auxin efflux carrier family protein		lmo0831
QI0054_930	0	0	0	0	133.709	151.141	79.157	56.262	-7.9435	5.00794	0.000235429	0.0015615	Planktonic	Transcriptional regulator, MarR family		lmo0840					lmo0840
QI0054_939	0	0	0	0	217.526	188.926	93.999	162.757	-8.62542	5.58158	2.77337e-05	0.000280931	Planktonic	Amidase family protein		lmo0849
QI0054_940	0	0	0	0	602.687	290.259	333.119	138.644	-9.59737	6.43069	4.36664e-06	6.75997e-05	Planktonic	hypothetical protein		lmo0850					lmo0850
QI0054_941	0	0	0	0	161.648	192.361	138.525	112.523	-8.48354	5.46034	1.35353e-05	0.000166444	Planktonic	hypothetical protein		lmo0851
QI0054_947	0	0	3.514	0	902.034	492.924	549.151	683.176	-3.79581	7.41265	0.00133658	0.00654704	Planktonic	Hydrolase, alpha/beta fold family		lmo0857
QI0054_969	0	0	0	0	49.891	42.938	49.473	66.308	-6.9797	4.24328	0.00207955	0.0091357	Planktonic	Oxidoreductase, aldo/keto reductase family		lmo0878
QI0054_97	0	0	0	0	327.287	226.711	245.716	297.382	-9.3523	6.21335	1.83866e-06	3.75265e-05	Planktonic	Methylphosphotriester-DNA--protein-cysteine S-methyltransferase (EC 2.1.1.n11) / ADA regulatory protein / Methylated-DNA--protein-cysteine methyltransferase (EC 2.1.1.63)	GO:0003908|methylated-DNA-[protein]-cysteine S-methyltransferase activity	lmo0076		DNA Processing	DNA repair	DNA repair, bacterial
QI0054_973	0	0	0	1.16	690.495	446.552	415.574	442.055	-5.45896	6.98221	4.77398e-07	1.37556e-05	Planktonic	transmembrane protein, distant homology with ydbS		lmo0882		Cofactors, Vitamins, Prosthetic Groups	Folate and pterines	Folate biosynthesis cluster
QI0054_977	0	0	0	0	161.648	170.033	164.91	112.523	-8.48847	5.4644	1.9356e-05	0.000213862	Planktonic	Alanine racemase (EC 5.1.1.1)	GO:0008784|alanine racemase activity	lmo0886	dal	Amino Acids and Derivatives	0	Amino acid racemase
QI0054_979	0	0	1.171	22.041	1949.75	2112.53	1949.24	1625.56	-3.79818	8.87214	0.000109349	0.000843511	Planktonic	Programmed cell death toxin YdcE		lmo0888		Cell Cycle, Cell Division and Death	Programmed Cell Death and Toxin-antitoxin Systems	Phd-Doc, YdcE-YdcD toxin-antitoxin (programmed cell death) systems
QI0054_980	0	0	0	0	792.274	669.827	892.165	528.456	-10.7204	7.45327	1.35416e-08	8.65191e-07	Planktonic	RsbT co-antagonist protein RsbRA		lmo0889	RsbR
QI0054_982	0	0.691	0.586	0	486.939	486.054	659.641	339.578	-4.78672	7.02798	0.00125945	0.00625257	Planktonic	Anti-sigma B factor RsbT		lmo0891	rsbT
QI0054_984	0	0	0	0	498.913	303.999	321.575	156.729	-9.52145	6.36302	3.19639e-06	5.36811e-05	Planktonic	Anti-sigma B factor antagonist RsbV		lmo0893	rsbV
QI0054_993	0	0	0	0	197.569	120.225	206.138	186.869	-8.72171	5.66406	1.56505e-05	0.000182527	Planktonic	hypothetical protein		lmo0900
QI0054_997	0	0	2.343	2.32	464.987	297.129	333.119	291.354	-2.8181	6.60598	0.000834657	0.00434169	Planktonic	hypothetical protein		lmo0904
QI0054_2785	0	0	0	0	235.487	15.458	13.193	156.729						FIG00774055: hypothetical protein								Frameshift variant c.177delT p.Phe59fs
QI0054_2308	6	0	5.271	19.721	36867.7	121.943	113.788	27947.9						Maltose phosphorylase (EC 2.4.1.8)	GO:0050082|maltose phosphorylase activity	lmo2121					lmo2121	Frameshift variant c.221delA p.Asn74fs
QI0054_1732	1.5	0	18.743	30.162	361.213	559.907	697.57	271.261						Rod shape-determining protein MreB		lmo1548	mreB					Missense variant c.343C>T p.Arg115Cys
QI0054_281	1.5	0	24.6	17.401	185.596	173.468	161.612	84.392						Virulence regulatory factor PrfA / Transcriptional regulator, Crp/Fnr family		lmo0200	prfA					Missense variant c.385G>A p.Ala129Thr
QI0054_263	3.375	0	10.543	0	45.9	51.525	29.684	86.402						glycosyl hydrolase, family 31		lmo0182						Missense variant c.707C>G p.Ala236Gly
QI0054_1	1.5	0	5.857	13.921	251.452	443.117	521.116	225.046						Chromosomal replication initiator protein DnaA		lmo0001	dnaA
QI0054_100	0	0	21.085	32.482	2783.93	1738.12	1538.61	1778.27						Phage integrase
QI0054_1000	0	0	1.171	130.508	1005.81	1135.27	1027.39	781.633						Phosphoglycerate mutase family, Lmo0907 homolog		lmo0907
QI0054_1006	3.75	1.382	79.656	133.408	7685.25	5016.84	4983.59	5555.82						Succinate-semialdehyde dehydrogenase [NAD(P)+] (EC 1.2.1.16)	GO:0009013|succinate-semialdehyde dehydrogenase [NAD(P)+] activity	lmo0913
QI0054_1007	0	0	0	0	99.783	20.61	37.929	50.233						PTS system, cellobiose-specific IIB component (EC 2.7.1.205)		lmo0914
QI0054_1008	0	0	0	41.182	419.087	250.756	235.822	363.691						PTS system, cellobiose-specific IIC component		lmo0915
QI0054_1009	0	0	0	0	33.926	29.198	13.193	34.159						PTS system, cellobiose-specific IIA component (EC 2.7.1.205)		lmo0916
QI0054_101	0.75	2.764	11.714	0	1576.57	1090.62	1268.16	1066.96						Phage protein
QI0054_1010	0.75	1.382	1.171	12.761	255.443	187.208	240.769	261.214						6-phospho-beta-glucosidase (EC 3.2.1.86)	GO:0008706|6-phospho-beta-glucosidase activity	lmo0917
QI0054_1011	2.25	0	4.686	2.32	117.743	108.203	54.42	122.57						PRD/PTS system IIA 2 domain protein		lmo0918
QI0054_1012	0	0.691	0	24.361	740.387	575.365	610.168	466.167						Bis-ABC ATPase		lmo0919
QI0054_1014	0	2.764	1.757	0	33.926	13.74	23.087	18.084						UPF0703 protein YcgQ		lmo0921
QI0054_1015	4.5	0	1.171	11.601	564.769	331.479	319.926	273.27						Pantothenate kinase (EC 2.7.1.33)	GO:0004594|pantothenate kinase activity	lmo0922		Cofactors, Vitamins, Prosthetic Groups	Coenzyme A	Coenzyme A -- gjo
QI0054_1016	0	0	2.343	38.282	1017.78	836.425	821.253	685.185						Efflux ABC transporter, ATP-binding protein		lmo0923
QI0054_1017	0	0	5.857	0	435.052	346.936	323.224	285.326						Efflux ABC transporter, permease protein		lmo0925
QI0054_1019	6.75	0.691	33.971	97.446	2787.93	1933.91	2251.03	2019.39						Lipoteichoic acid synthase LtaS Type Ia		lmo0927
QI0054_102	0	0.691	0	0	83.817	73.853	39.578	66.308						hypothetical protein
QI0054_1020	0	0	0	8.12	145.683	70.418	128.63	104.486						DNA-3-methyladenine glycosylase II (EC 3.2.2.21)	GO:0003905|alkylbase DNA N-glycosylase activity;GO:0003905|DNA-3-methyladenine glycosylase activity;GO:0003905|DNA-7-methylguanine glycosylase activity;GO:0003905|DNA-7-methyladenine glycosylase activity;GO:0003905|DNA-3-methylguanine glycosylase activity	lmo0928		DNA Processing	DNA repair	DNA Repair Base Excision
QI0054_1021	1.5	0	2.343	17.981	941.947	924.018	1126.34	725.372						Sortase A, LPXTG specific		lmo0929
QI0054_1022	0	0	18.743	49.883	772.317	920.583	1104.9	711.306						Metal-dependent hydrolases of the beta-lactamase superfamily I; PhnP protein		lmo0930
QI0054_1023	0.75	0.691	5.271	63.224	357.222	389.874	542.555	190.887						Lipoate-protein ligase A		lmo0931		Cofactors, Vitamins, Prosthetic Groups	Lipoic acid	Lipoic acid metabolism
QI0054_1024	0	0	21.671	47.563	916.004	614.867	771.78	542.522						Uncharacterized membrane protein YhjE		lmo0932
QI0054_1026	0	6.22	7.614	44.663	227.504	274.801	275.4	136.635						Epoxyqueuosine reductase (EC 1.17.99.6) QueG		lmo0934		RNA Processing	RNA processing and modification	Queuosine and archaeosine
QI0054_1027	0	0	0	0	21.952	17.175	64.315	34.159						tRNA (cytidine(34)-2'-O)-methyltransferase (EC 2.1.1.207)		lmo0935
QI0054_1028	0	17.277	1.757	10.441	235.487	350.371	362.803	140.654						FMN reductase (NADPH) (EC 1.5.1.38)	GO:0052873|FMN reductase (NADPH) activity	lmo0936
QI0054_103	0.75	1.382	4.686	0	345.248	247.321	249.015	208.971						Repressor (CI-like) [Bacteriophage A118]		lmo2329
QI0054_1030	0	2.764	0.586	2.32	11.974	3.435	39.578	32.149						Low molecular weight protein tyrosine phosphatase (EC 3.1.3.48)	GO:0004725|protein tyrosine phosphatase activity	lmo0938					lmo0938
QI0054_1031	0	0	11.714	0	27.939	36.068	19.789	34.159						hypothetical protein		lmo0939					lmo0939
QI0054_1032	0	0	0	2.32	39.913	46.373	23.087	16.075						hypothetical protein		lmo0940
QI0054_1033	0	14.513	29.285	0	51.887	51.525	92.35	56.262						HtpG-like protein		lmo0942		Protein Fate (folding, modification, targeting, degradation)	Protein folding	Protein chaperones
QI0054_1035	0	6.911	4.686	11.601	5743.48	2591.72	3306.45	2917.56						hypothetical protein		lmo0944
QI0054_1038	0	1.382	0	28.422	35.922	48.09	13.193	44.205						Uncharacterized MFS-type transporter YycB		lmo0947
QI0054_1039	0	0	0	0	39.913	39.503	6.596	28.131						Transcriptional regulator, GntR family		lmo0948
QI0054_1041	0	0	15.814	26.682	391.148	324.609	244.067	255.186						Cell surface hydrolase, membrane-bound		lmo0950
QI0054_1042	0	0.691	0	0	115.748	125.378	156.665	84.392						Cell surface hydrolase, membrane-bound		lmo0951
QI0054_1043	0	0	0	0	11.974	25.763	9.895	32.149						hypothetical protein		lmo0952
QI0054_1044	0	0	0	21.461	794.269	870.776	763.535	301.401						hypothetical protein		lmo0953
QI0054_1046	0	27.643	12.886	624.698	19762.9	5356.9	6492.52	9697.08						hypothetical protein		lmo0955
QI0054_1047	2.25	1.382	31.628	310.899	10014.2	10682.9	11896.6	8336.75						N-acetylglucosamine-6-phosphate deacetylase (EC 3.5.1.25)	GO:0008448|N-acetylglucosamine-6-phosphate deacetylase activity	lmo0956		Carbohydrates	Amino sugars and nucleotide sugars	N-acetylneuraminate utilization
QI0054_1049	9.751	8.293	33.385	296.978	4073.12	5774.26	5897.19	4209.57						Predicted transcriptional regulator of N-Acetylglucosamine utilization, GntR family		lmo0958
QI0054_1050	0	0	8.2	15.661	1051.71	632.042	819.604	528.456						Undecaprenyl-phosphate alpha-N-acetylglucosaminyl 1-phosphate transferase (EC 2.7.8.33)	GO:0036380|UDP-N-acetylglucosamine-undecaprenyl-phosphate N-acetylglucosaminephosphotransferase activity	lmo0959
QI0054_1051	0	0	0	0	75.835	30.915	39.578	32.149						peptidase, U32 family small subunit [C1]		lmo0960
QI0054_1052	0	0	0.586	22.041	113.752	120.225	113.788	108.504						Uncharacterized protease YrrO		lmo0961
QI0054_1053	0	6.911	3.514	22.041	1478.78	760.855	732.202	948.408						LemA protein		lmo0962	lemA
QI0054_1054	16.501	0.691	4.1	117.747	1997.65	1094.05	1030.69	1101.12						Heat shock protein HtpX		lmo0963
QI0054_1055	3	1.382	38.657	142.689	6328.21	5016.84	5041.31	4251.76						FIG00002411: Thioredoxin-fold protein		lmo0964
QI0054_1056	0	0.691	0	0	203.556	266.213	239.12	158.738						Adenylate cyclase (EC 4.6.1.1)	GO:0004016|adenylate cyclase activity	lmo0965
QI0054_1058	12.001	1.382	10.543	48.143	993.834	1142.14	1502.33	530.466						GTP pyrophosphokinase (EC 2.7.6.5)	GO:0008728|GTP diphosphokinase activity	lmo0967
QI0054_1059	2.25	0	39.828	0	576.743	788.335	875.674	353.644						NAD kinase (EC 2.7.1.23)	GO:0003951|NAD+ kinase activity	lmo0968	ppnK	Cofactors, Vitamins, Prosthetic Groups	NAD and NADP	NAD and NADP cofactor biosynthesis bacterial
QI0054_106	0	0	0	0	21.952	15.458	24.737	30.14						Protein gp38
QI0054_1061	0.375	0	31.628	0	333.274	633.76	593.677	317.476						Enoyl-[acyl-carrier-protein] reductase [NADH] (EC 1.3.1.9)	GO:0004318|enoyl-[acyl-carrier-protein] reductase (NADH) activity	lmo0970		Fatty Acids, Lipids, and Isoprenoids	Fatty acids	Fatty Acid Biosynthesis FASII
QI0054_1062	7.5	8.984	87.856	321.339	8653.14	8261.2	9691.78	7036.71						Poly(glycerophosphate chain) D-alanine transfer protein DltD		lmo0971	dltD	Cell Envelope, Capsule and Slime layer	Gram-Positive (Monoderm) cell wall components	D-alanylation of teichoic acid
QI0054_1064	0	7.602	1.757	8.12	3855.6	3319.94	3588.45	3056.21						D-alanyl transfer protein DltB		lmo0973	dltB	Cell Envelope, Capsule and Slime layer	Gram-Positive (Monoderm) cell wall components	D-alanylation of teichoic acid	lmo0973
QI0054_1065	5.25	49.757	32.799	197.212	15358.5	11995.1	13217.6	12076.1						D-alanine--poly(phosphoribitol) ligase subunit 1 (EC 6.1.1.13)	GO:0047473|D-alanine-poly(phosphoribitol) ligase activity	lmo0974	dltA	Cell Envelope, Capsule and Slime layer	Gram-Positive (Monoderm) cell wall components	D-alanylation of teichoic acid
QI0054_1066	0	0	0	0.58	1.996	12.023	19.789	16.075						Component involved in D-alanylation of teichoic acids				Cell Envelope, Capsule and Slime layer	Gram-Positive (Monoderm) cell wall components	D-alanylation of teichoic acid
QI0054_1068	2.25	0	12.886	63.804	758.348	343.501	476.591	450.092						GNAT family acetyltransferase YjcF		lmo0976
QI0054_107	0	0	2.929	0	169.63	56.678	37.929	78.364						hypothetical protein		lmo2327
QI0054_1070	0	0	5.857	26.682	638.608	474.032	423.819	381.775						Branched-chain amino acid aminotransferase (EC 2.6.1.42)	GO:0004084|branched-chain-amino-acid transaminase activity;GO:0004084|L-leucine transaminase activity;GO:0004084|L-valine transaminase activity;GO:0004084|L-isoleucine transaminase activity	lmo0978		Amino Acids and Derivatives	Branched-chain amino acids	Branched-Chain Amino Acid Biosynthesis
QI0054_1071	0	0	7.028	0	99.783	128.813	128.63	88.411						Efflux ABC transporter, ATP-binding protein		lmo0979
QI0054_1072	0	1.382	0	0	219.522	133.965	155.016	132.616						Efflux ABC transporter, permease protein		lmo0980
QI0054_1074	8.251	1.382	57.985	157.77	3668.01	3539.78	4121.11	2644.29						Deblocking aminopeptidase (EC 3.4.11.-)		lmo0982		Protein Fate (folding, modification, targeting, degradation)	Protein degradation	Protein degradation
QI0054_1075	5.25	0	19.328	31.322	1444.85	1679.72	1856.89	1249.81						Glutathione peroxidase (EC 1.11.1.9) @ Thioredoxin peroxidase (EC 1.11.1.15)	GO:0004602|glutathione peroxidase activity;GO:0051920|peroxiredoxin activity	lmo0983		Stress Response, Defense and Virulence	Stress Response	Glutathione: Redox cycle
QI0054_1078	0	0.691	0	2.32	97.787	84.158	92.35	50.233						Efflux ABC transporter, ATP-binding protein		lmo0986
QI0054_108	0	0	0	0	119.739	41.22	37.929	64.299						Protein gp41 [Bacteriophage A118]		lmo2326
QI0054_1080	1.5	0	12.886	23.201	205.552	190.643	199.541	162.757						Peptide chain release factor 3		lmo0988	prfC	Protein Synthesis	Translation	Translation termination factors, bacterial
QI0054_1081	1.5	1.382	0	0	243.469	182.056	224.278	168.785						Transcriptional regulator, MarR family		lmo0989
QI0054_1082	0	2.764	1.757	0	23.948	24.045	3.298	34.159						Multi antimicrobial extrusion protein (Na(+)/drug antiporter), MATE family of MDR efflux pumps		lmo0990
QI0054_1083	0	1.382	2.343	12.761	157.656	175.186	278.698	104.486						Membrane protein		lmo0991
QI0054_1084	0	0	0	25.522	235.487	252.473	163.261	130.607						Membrane protein		lmo0992
QI0054_1085	0	1.382	3.514	51.043	369.195	451.704	524.415	337.569						KtrCD potassium uptake system, integral membrane component KtrD		lmo0993
QI0054_1087	0	0	0	8.701	69.848	54.96	41.228	46.215						Putative membrane-bound acyltransferase YkrP		lmo0995
QI0054_1088	0	0	0	0	47.896	17.175	11.544	18.084						Methylated-DNA--protein-cysteine methyltransferase (EC 2.1.1.63)	GO:0003908|methylated-DNA-[protein]-cysteine S-methyltransferase activity	lmo0996		DNA Processing	DNA repair	DNA repair, bacterial
QI0054_1092	0	0	0	9.281	57.874	121.943	98.946	66.308						Dehydrosqualene desaturase (EC 1.3.8.2) @ 4,4'-diapolycopene oxidase		lmo1000
QI0054_1093	0	0	0	0	67.852	32.633	49.473	54.252						hypothetical protein		lmo1001
QI0054_1094	0	0	15.814	27.842	586.721	606.28	672.834	351.634						Phosphotransferase system, phosphocarrier protein HPr		lmo1002	ptsH	Regulation and Cell signaling	0	HPr catabolite repression system
QI0054_1095	5.25	2.073	103.084	168.21	5601.79	7514.09	8827.65	4442.65						Phosphoenolpyruvate-protein phosphotransferase of PTS system (EC 2.7.3.9)	GO:0008965|phosphoenolpyruvate-protein phosphotransferase activity	lmo1003
QI0054_1096	0	0.691	0	0.58	197.569	326.326	277.049	118.551						hypothetical protein		lmo1004
QI0054_1097	0	0	0	30.742	267.417	298.846	333.119	210.981						2-hydroxy-3-oxopropionate reductase (EC 1.1.1.60)	GO:0008679|2-hydroxy-3-oxopropionate reductase activity	lmo1005
QI0054_1098	0	0	0	3.48	121.735	173.468	156.665	170.794						N-acetyl-L,L-diaminopimelate aminotransferase (EC 2.6.1.-)	GO:0010326|methionine-oxo-acid transaminase activity;GO:0010326|6-aminohexanoate transaminase activity;GO:0010326|N2-acetyl-L-lysine aminotransferase activity;GO:0010326|acetyldiaminopimelate aminotransferase activity;GO:0010326|branched-chain amino acid:2-keto-4-methylthiobutyrate aminotransferase activity;GO:0010326|D-lysine transaminase activity;GO:0010326|aspartate-2-keto-4-methylthiobutyrate…	lmo1006		Amino Acids and Derivatives	Lysine, threonine, methionine, and cysteine	Lysine DAP biosynthetic pathway
QI0054_1099	0	0	0	0	11.974	17.175	0	14.065						hypothetical protein		lmo1007
QI0054_11	1.5	0	0	0	305.335	209.536	240.769	136.635						Mevalonate kinase (EC 2.7.1.36)	GO:0004496|mevalonate kinase activity	lmo0010		Fatty Acids, Lipids, and Isoprenoids	Isoprenoids	Mevalonate metabolic pathway
QI0054_1103	0	2.764	33.385	51.043	638.608	760.855	874.024	530.466						2,3,4,5-tetrahydropyridine-2,6-dicarboxylate N-acetyltransferase (EC 2.3.1.89)	GO:0047200|tetrahydrodipicolinate N-acetyltransferase activity	lmo1011		Amino Acids and Derivatives	Lysine, threonine, methionine, and cysteine	Lysine DAP biosynthetic pathway
QI0054_1104	0	3.455	24.6	0	143.687	290.259	369.399	98.458						N-acetyl-L,L-diaminopimelate deacetylase (EC 3.5.1.47)	GO:0050118|N-acetyldiaminopimelate deacetylase activity	lmo1012		Amino Acids and Derivatives	Lysine, threonine, methionine, and cysteine	Lysine DAP biosynthetic pathway
QI0054_1105	0	0	5.857	0	365.204	431.094	440.31	243.13						Potassium efflux system KefA protein / Small-conductance mechanosensitive channel		lmo1013
QI0054_1107	0	0	3.514	27.842	31.93	66.983	31.333	70.327						Glycine betaine ABC transport system, ATP-binding protein OpuAA (EC 3.6.3.32)	GO:0015418|quaternary-ammonium-compound-transporting ATPase activity	lmo1014	gbuA	Stress Response, Defense and Virulence	Stress Response: Osmotic stress	Choline uptake and conversion to betaine clusters
QI0054_1108	0	0	9.371	0	65.856	30.915	57.719	32.149						Glycine betaine ABC transport system, permease protein OpuAB		lmo1015	gbuB	Stress Response, Defense and Virulence	Stress Response: Osmotic stress	Choline uptake and conversion to betaine clusters
QI0054_1109	0	0	0	9.861	21.952	36.068	32.982	32.149						Glycine betaine ABC transport system, glycine betaine-binding protein OpuAC		lmo1016	gbuC	Stress Response, Defense and Virulence	Stress Response: Osmotic stress	Choline uptake and conversion to betaine clusters
QI0054_1110	0	0	0	0	73.839	70.418	108.841	20.093						PTS system, glucose-specific IIA component (EC 2.7.1.199)		lmo1017
QI0054_1111	12.001	0	0	0	245.465	176.903	155.016	180.841						Cytoplasmic copper homeostasis protein CutC		lmo1018		Stress Response, Defense and Virulence	Resistance to antibiotics and toxic compounds	Copper homeostasis: copper tolerance
QI0054_1112	0	0	3.514	0	359.217	254.191	306.733	204.953						Uncharacterized S1 RNA binding domain protein YitL		lmo1019
QI0054_1113	0	0	5.271	37.702	1923.81	1056.27	1062.02	1366.35						Membrane protein LiaF(VraT), specific inhibitor of LiaRS(VraRS) signaling pathway		lmo1020		Stress Response, Defense and Virulence	Resistance to antibiotics and toxic compounds	Resistance to Daptomycin
QI0054_1114	0	0	14.057	128.188	1574.57	850.166	908.656	1020.75						Cell envelope stress response system LiaFSR, sensor histidine kinase LiaS(VraS)		lmo1021		Stress Response, Defense and Virulence	Resistance to antibiotics and toxic compounds	Resistance to Daptomycin
QI0054_1115	3.75	0	2.343	27.842	1283.2	822.685	882.27	906.212						Cell envelope stress response system LiaFSR, response regulator LiaR(VraR)		lmo1022		Stress Response, Defense and Virulence	Resistance to antibiotics and toxic compounds	Resistance to Daptomycin
QI0054_1116	0	0	0.586	27.842	1083.64	891.386	918.55	862.007						KtrAB potassium uptake system, peripheral membrane component KtrA		lmo1023
QI0054_1117	0	0.691	0.586	0	183.6	149.423	212.734	124.579						hypothetical protein		lmo1024
QI0054_1118	2.25	0	0	1.16	99.783	133.965	108.841	80.374						hypothetical protein		lmo1025
QI0054_1119	6.75	0	14.057	20.881	536.83	405.331	323.224	462.148						Cell envelope-associated transcriptional attenuator LytR-CpsA-Psr, subfamily F2		lmo1026		Regulation and Cell signaling	0	Cell envelope-associated LytR-CpsA-Psr transcriptional attenuators
QI0054_112	0	0	2.343	0	564.769	202.666	232.523	357.663						Protein gp43 [Bacteriophage A118]		lmo2323
QI0054_1120	0	0.691	24.6	37.122	325.291	307.434	308.382	303.41						Ribonuclease J1 (endonuclease and 5' exonuclease)		lmo1027		RNA Processing	RNA processing and modification	Ribonuclease J family
QI0054_1123	0	8.984	0	0	17.961	15.458	13.193	20.093						Unknown pentose utilization regulator, LacI family		lmo1030
QI0054_1124	0	0.691	7.028	0	111.756	51.525	31.333	94.439						Unknown pentose isomerase TM0951		lmo1031
QI0054_1125	0	0	0	0	31.93	37.785	3.298	6.028						Transketolase, N-terminal section (EC 2.2.1.1)	GO:0004802|transketolase activity	lmo1032		Energy and Precursor Metabolites Generation	Central Metabolism	Pentose phosphate pathway
QI0054_1126	0	0	0	0	21.952	30.915	6.596	40.187						Transketolase, C-terminal section (EC 2.2.1.1)	GO:0004802|transketolase activity	lmo1033		Energy and Precursor Metabolites Generation	Central Metabolism	Pentose phosphate pathway
QI0054_1127	0	0	0	0	27.939	75.57	13.193	70.327						Unknown pentose kinase TM0952		lmo1034
QI0054_1128	0	0.691	0	0	81.822	42.938	26.386	76.355						PTS system, beta-glucoside-specific IIB component / PTS system, beta-glucoside-specific IIC component / PTS system, beta-glucoside-specific IIA component		lmo1035
QI0054_113	1.5	0	0	0	229.5	66.983	46.175	66.308						hypothetical protein
QI0054_1130	0	0	0	0	27.939	17.175	18.14	40.187						Uncharacterized membrane protein YoaT		lmo1037
QI0054_1131	0	1.382	0	15.661	167.635	144.271	85.753	150.7						Molybdenum cofactor guanylyltransferase (EC 2.7.7.77)	GO:0061603|molybdenum cofactor guanylyltransferase activity	lmo1038		Cofactors, Vitamins, Prosthetic Groups	Folate and pterines	Molybdenum cofactor biosynthesis
QI0054_1132	7.5	1.382	0	0	213.535	218.123	181.401	237.102						Molybdenum ABC transporter ATP-binding protein ModC		lmo1039		Cofactors, Vitamins, Prosthetic Groups	Folate and pterines	Molybdenum cofactor biosynthesis
QI0054_1133	0	0	8.786	31.322	321.3	240.451	270.453	198.925						Molybdenum ABC transporter permease protein ModB		lmo1040		Cofactors, Vitamins, Prosthetic Groups	Folate and pterines	Molybdenum cofactor biosynthesis
QI0054_1134	0	0	0	17.401	145.683	65.265	151.717	168.785						Molybdenum ABC transporter, substrate-binding protein ModA		lmo1041		Cofactors, Vitamins, Prosthetic Groups	Folate and pterines	Molybdenum cofactor biosynthesis
QI0054_1136	0	5.529	1.171	15.081	504.9	424.224	423.819	456.12						Molybdopterin-guanine dinucleotide biosynthesis protein MobB		lmo1043		Cofactors, Vitamins, Prosthetic Groups	Folate and pterines	Molybdenum cofactor biosynthesis
QI0054_1138	0	0	2.343	0	247.461	137.4	140.174	102.476						Molybdopterin synthase sulfur carrier subunit		lmo1045		Cofactors, Vitamins, Prosthetic Groups	Folate and pterines	Molybdenum cofactor biosynthesis
QI0054_1140	4.875	2.073	21.671	35.962	1033.75	681.85	850.937	759.53						GTP 3',8-cyclase (EC 4.1.99.22)		lmo1047	moaA	Cofactors, Vitamins, Prosthetic Groups	Folate and pterines	Molybdenum cofactor biosynthesis
QI0054_1142	0.375	0	0	67.284	2320.94	2201.84	2519.83	1746.12						Molybdopterin-synthase adenylyltransferase (EC 2.7.7.80)	GO:0061605|molybdopterin-synthase adenylyltransferase activity	lmo1049		Cofactors, Vitamins, Prosthetic Groups	Folate and pterines	Molybdenum cofactor biosynthesis	lmo1049
QI0054_1144	14.626	1.382	8.2	10.441	4218.81	1758.73	1678.79	2137.94						Peptide deformylase (EC 3.5.1.88)	GO:0042586|peptide deformylase activity	lmo1051	def	Protein Synthesis	Translation	Translation termination factors, bacterial
QI0054_1145	0	0	69.113	31.322	1506.72	807.228	755.289	859.997						Pyruvate dehydrogenase E1 component alpha subunit (EC 1.2.4.1)	GO:0004739|pyruvate dehydrogenase (acetyl-transferring) activity	lmo1052	pdhA	Energy and Precursor Metabolites Generation	Central Metabolism	Pyruvate metabolism II: acetyl-CoA, acetogenesis from pyruvate
QI0054_1146	14.251	1.382	127.098	340.481	2103.42	1434.12	1350.62	1615.51						Pyruvate dehydrogenase E1 component beta subunit (EC 1.2.4.1)	GO:0004739|pyruvate dehydrogenase (acetyl-transferring) activity	lmo1053	PdhB	Energy and Precursor Metabolites Generation	Central Metabolism	Pyruvate metabolism II: acetyl-CoA, acetogenesis from pyruvate
QI0054_1147	1.5	2.764	99.57	198.372	2241.12	1217.71	1243.42	1633.59						Dihydrolipoamide acetyltransferase component of pyruvate dehydrogenase complex (EC 2.3.1.12)	GO:0004742|dihydrolipoyllysine-residue acetyltransferase activity	lmo1054	pdhC	Energy and Precursor Metabolites Generation	Central Metabolism	Pyruvate metabolism II: acetyl-CoA, acetogenesis from pyruvate
QI0054_1148	30.377	4.146	205.582	434.446	2684.15	1923.61	1998.71	2178.12						Dihydrolipoamide dehydrogenase of pyruvate dehydrogenase complex (EC 1.8.1.4)	GO:0004148|dihydrolipoyl dehydrogenase activity	lmo1055	PdhD	Energy and Precursor Metabolites Generation	Central Metabolism	Pyruvate metabolism II: acetyl-CoA, acetogenesis from pyruvate
QI0054_1151	15.751	8.293	10.543	91.066	6002.92	3654.85	4360.23	3606.76						L-lactate dehydrogenase (EC 1.1.1.27)	GO:0004459|L-lactate dehydrogenase activity	lmo1057		Energy and Precursor Metabolites Generation	Fermentation	Fermentations: Lactate
QI0054_1152	0.375	6.911	18.743	116.587	1798.08	1240.04	1391.84	1275.93						UPF0223 protein YktA		lmo1058
QI0054_1153	0	2.764	0	62.064	3979.33	2847.62	3199.26	2262.52						hypothetical protein		lmo1059
QI0054_1154	0	0	0	19.721	139.696	145.988	194.594	100.467						Magnesium and cobalt transport protein CorA		lmo1064		Membrane Transport	Cation transporters	Magnesium transport
QI0054_1155	0	2.764	0.586	1.16	75.835	97.898	176.454	52.243						DUF1054 superfamily protein		lmo1065
QI0054_1156	0	1.382	31.628	16.241	2003.63	1025.35	915.252	1322.15						Inositol-1-monophosphatase (EC 3.1.3.25)	GO:0008934|inositol monophosphate 1-phosphatase activity;GO:0008934|inositol monophosphate 3-phosphatase activity;GO:0008934|inositol monophosphate 4-phosphatase activity;GO:0008934|inositol monophosphate phosphatase activity	lmo1066
QI0054_1157	0.75	1.382	0	51.043	630.626	637.195	633.255	472.195						GTP-binding protein TypA/BipA		lmo1067		Protein Synthesis	0	Universal GTPases
QI0054_1159	0	0	0	4.64	225.509	182.056	143.472	168.785						Uncharacterized protein YlaI		lmo1069
QI0054_116	0	1.382	0	0	1728.23	546.167	667.887	996.633						Phage recombination protein Bet
QI0054_1160	0	0.691	0	6.96	341.256	130.53	169.858	136.635						UPF0358 protein YlaN		lmo1070
QI0054_1161	0	0	4.686	5.8	506.895	379.569	357.855	389.812						FtsW-like protein YlaO		lmo1071
QI0054_1162	4.5	2.764	43.928	123.547	2330.92	1794.79	2013.55	1973.17						Pyruvate carboxylase (EC 6.4.1.1)	GO:0004736|pyruvate carboxylase activity	lmo1072	pycA	Energy and Precursor Metabolites Generation	Central Metabolism	Pyruvate metabolism I: anaplerotic reactions, PEP
QI0054_1164	0	0	0	0	19.957	24.045	23.087	34.159						Vitamin B12 ABC transporter, substrate-binding protein BtuF		lmo1073
QI0054_1165	0	0	8.2	66.124	153.665	346.936	430.416	120.56						Teichoic acid translocation permease protein TagG		lmo1074
QI0054_1166	1.5	0	3.514	55.683	67.852	137.4	183.05	38.177						Teichoic acid export ATP-binding protein TagH (EC 3.6.3.40)	GO:0015438|teichoic-acid-transporting ATPase activity	lmo1075
QI0054_1167	6.75	0	30.457	45.823	2468.62	1925.32	2038.29	1657.7						N-acetylglucosaminidase (EC 3.2.1.96) Auto	GO:0033925|mannosyl-glycoprotein endo-beta-N-acetylglucosaminidase activity	lmo1076					lmo1076
QI0054_1168	4.125	0	9.371	61.484	1526.67	1044.24	1165.92	823.829						Putative major teichoic acid biosynthesis protein C		lmo1188					lmo1188
QI0054_117	1.5	0	0	17.401	1414.92	573.647	714.061	910.231						Phage DNA replication protein O
QI0054_1170	0	1.382	5.857	22.621	131.713	187.208	285.295	158.738						Membrane protein
QI0054_1171	0.75	0	3.514	4.06	371.191	687.002	766.833	237.102						Putative polyribitolphosphotransferase		lmo0497					lmo0497
QI0054_1172	0	0	0	5.8	43.904	92.745	115.437	54.252						hypothetical protein
QI0054_1173	0	0	0	9.281	361.213	460.292	653.045	269.252						UTP--glucose-1-phosphate uridylyltransferase (EC 2.7.7.9)	GO:0003983|UTP:glucose-1-phosphate uridylyltransferase activity	lmo1078
QI0054_1174	0.75	0	3.514	12.761	225.509	209.536	258.909	231.074						Sugar-phosphate cytidylyltransferase		lmo1086	ispD
QI0054_1175	0	0	11.714	92.806	836.178	1267.52	1162.62	655.045						Xylitol dehydrogenase		lmo1087
QI0054_1176	0	0	0	10.441	129.717	291.976	288.593	78.364						Minor teichoic acid biosynthesis protein GgaA
QI0054_1178	0	2.764	1.171	0	129.717	233.581	227.576	84.392						CDP-glycerol:glycerophosphate glycerophosphotransferase		lmo1088	tagB
QI0054_1179	0	0	0	5.8	31.93	30.915	28.035	18.084						Glycerol-3-phosphate cytidylyltransferase (EC 2.7.7.39)	GO:0047348|glycerol-3-phosphate cytidylyltransferase activity	lmo1089	tagD
QI0054_1180	0	4.838	0	13.921	756.352	589.105	590.379	642.989						Nicotinate phosphoribosyltransferase (EC 6.3.4.21)		lmo1092		Cofactors, Vitamins, Prosthetic Groups	NAD and NADP	NAD and NADP cofactor biosynthesis bacterial
QI0054_1181	0	1.382	14.057	82.365	1161.47	960.086	966.374	868.035						NAD synthetase (EC 6.3.1.5)	GO:0008795|NAD+ synthase activity	lmo1093	nadE	Cofactors, Vitamins, Prosthetic Groups	NAD and NADP	NAD and NADP cofactor biosynthesis bacterial
QI0054_1183	3	0	1.171	0	167.635	84.158	93.999	54.252						PTS system, IIB component		lmo1095
QI0054_1184	8.251	2.764	18.157	37.122	1291.19	1420.38	1815.66	1058.92						GMP synthase [glutamine-hydrolyzing], amidotransferase subunit (EC 6.3.5.2) / GMP synthase [glutamine-hydrolyzing], ATP pyrophosphatase subunit (EC 6.3.5.2)	GO:0003922|GMP synthase (glutamine-hydrolyzing) activity	lmo1096	guaA	Nucleosides and Nucleotides	Purines	DeNovo Purine Biosynthesis
QI0054_1185	0	0	7.028	0	117.743	84.158	80.806	38.177						helix-turn-helix domain protein
QI0054_1187	0	0	2.343	0	11.974	6.87	0	18.084						Integrase		lmo1097
QI0054_1189	0	0	0	0	5.987	12.023	0	6.028						hypothetical protein
QI0054_119	0	5.529	0	0	2295	568.495	592.028	1543.17						Protein gp51 [Bacteriophage A118]
QI0054_1190	0	0	0	0	25.943	12.023	1.649	44.205						COG1340: Uncharacterized archaeal coiled-coil protein
QI0054_1193	0	0	0	0	9.978	3.435	6.596	0						hypothetical protein
QI0054_1198	0	0	0	0	15.965	34.35	29.684	26.121						Glyoxalase family protein
QI0054_12	0	1.382	0	0	433.056	384.721	465.047	309.438						Diphosphomevalonate decarboxylase (EC 4.1.1.33)	GO:0004163|diphosphomevalonate decarboxylase activity	lmo0011		Fatty Acids, Lipids, and Isoprenoids	Isoprenoids	Mevalonate metabolic pathway
QI0054_1200	0	0	0	4.64	7.983	5.153	16.491	16.075						ABC transporter, ATP-binding protein
QI0054_1201	0	0.691	0	0	11.974	3.435	18.14	60.28						ABC transporter, permease protein
QI0054_1204	0	0	0	0	11.974	3.435	13.193	12.056						hypothetical protein
QI0054_1205	0	0	0	5.8	29.935	6.87	3.298	20.093						Streptolysin S biosynthesis protein D (SagD)
QI0054_1207	0.75	0	7.028	0	37.917	27.48	41.228	32.149						Transcriptional regulator, AraC family		lmo1116
QI0054_1208	0	0	0	0	59.87	32.633	36.28	38.177						Glyoxalase family protein		lmo1117
QI0054_1209	0	0	0	0	13.97	13.74	54.42	12.056						hypothetical protein
QI0054_1210	0	0	0	0	23.948	10.305	0	4.019						hypothetical protein
QI0054_1211	0	0	0	0	3.991	18.893	0	6.028						hypothetical protein
QI0054_1213	0	0	0	0	13.97	10.305	14.842	6.028						hypothetical protein		lmo1121
QI0054_1214	0	0	0	0	0	6.87	6.596	8.037						hypothetical protein		lmo1122
QI0054_1215	0.75	0	0	0	11.974	25.763	11.544	20.093						hypothetical protein		lmo1123
QI0054_1216	0	0	0	13.921	151.67	89.31	153.367	102.476						hypothetical protein		lmo1124
QI0054_122	0	0	0	0	213.535	37.785	23.087	36.168						hypothetical protein
QI0054_1221	0	0	0	0.58	69.848	42.938	41.228	68.318						hypothetical protein		lmo1128					lmo1128
QI0054_1222	0	0	0	0	7.983	1.718	13.193	22.103						Acetyltransferase, GNAT family		lmo1129					lmo1129
QI0054_1223	0	0	0	0	23.948	17.175	14.842	10.047						hypothetical protein		lmo1130
QI0054_1224	0	0	0	9.281	49.891	15.458	19.789	60.28						Heterodimeric efflux ABC transporter, permease/ATP-binding subunit 1		lmo1131
QI0054_1225	0	0	0	0	3.991	25.763	13.193	16.075						Heterodimeric efflux ABC transporter, permease/ATP-binding subunit 2		lmo1132
QI0054_1226	0	0	0	0	3.991	5.153	0	22.103						hypothetical protein		lmo1133
QI0054_1228	0	0	0	0	7.983	5.153	0	4.019						Transcriptional regulator, MerR family		lmo1134
QI0054_1231	0	0.691	0	0	231.496	259.343	275.4	182.85						FIG00774192: hypothetical protein
QI0054_1232	0	3.455	0	0	59.87	75.57	39.578	32.149						Internalin-like protein (LPXTG motif) Lmo1136 homolog		lmo1136
QI0054_1233	0	0	0	0	7.983	3.435	9.895	18.084						hypothetical protein		lmo1137					lmo1137
QI0054_1234	9.001	1.382	4.686	120.067	676.526	530.709	573.888	466.167						ATP-dependent Clp protease proteolytic subunit ClpP2 (EC 3.4.21.92)		lmo1138
QI0054_1235	0	0	1.171	20.301	925.982	187.208	174.805	484.251						hypothetical protein		lmo1140
QI0054_1236	0	0	0	1.16	69.848	24.045	19.789	48.224						Precorrin-2 oxidase (EC 1.3.1.76)	GO:0043115|precorrin-2 dehydrogenase activity	lmo1141		Cofactors, Vitamins, Prosthetic Groups	Tetrapyrroles	Metal chelatases
QI0054_1238	2.25	0	0	0	1135.53	638.912	676.132	872.054						Propanediol utilization polyhedral body protein PduT		lmo1143		Carbohydrates	Sugar alcohols	Propanediol utilization
QI0054_124	0	0	0	0	27.939	13.74	26.386	16.075						hypothetical protein
QI0054_1240	0	0.691	0	0	319.304	226.711	283.646	212.99						Propanediol utilization protein PduV		lmo1145		Carbohydrates	Sugar alcohols	Propanediol utilization
QI0054_1244	0	0	0	22.041	73.839	79.005	171.507	48.224						Alpha-ribazole-5'-phosphate phosphatase (EC 3.1.3.73)	GO:0043755|alpha-ribazole phosphatase activity	lmo1149		Cofactors, Vitamins, Prosthetic Groups	Tetrapyrroles	Cobalamin synthesis
QI0054_1246	0	11.748	0	0	87.809	46.373	23.087	10.047						FIG00776142: hypothetical protein
QI0054_1248	2.25	0	0	0	2173.26	1044.24	1085.11	1633.59						Propanediol utilization polyhedral body protein PduB		lmo1152		Carbohydrates	Sugar alcohols	Propanediol utilization
QI0054_1251	0	11.748	0	0	393.143	182.056	173.156	269.252						Propanediol dehydratase small subunit (EC 4.2.1.28)	GO:0050215|propanediol dehydratase activity	lmo1155		Carbohydrates	Sugar alcohols	Propanediol utilization
QI0054_1256	2.25	0	0	0	1027.76	642.347	682.729	833.876						Phosphate propanoyltransferase (EC 2.3.1.222)		lmo1160		Carbohydrates	Sugar alcohols	Propanediol utilization
QI0054_1258	0	35.245	124.169	5.8	181.604	128.813	173.156	128.598						Propanediol utilization protein PduM		lmo1162		Carbohydrates	Sugar alcohols	Propanediol utilization
QI0054_1259	0	1.382	0	0	137.7	68.7	69.262	116.542						Propanediol utilization polyhedral body protein PduN		lmo1163		Carbohydrates	Sugar alcohols	Propanediol utilization
QI0054_1265	0	5.529	13.471	2.32	107.765	159.728	118.735	130.607						L-threonine 3-O-phosphate decarboxylase (EC 4.1.1.81)	GO:0048472|threonine-phosphate decarboxylase activity	lmo1169	cobD	Cofactors, Vitamins, Prosthetic Groups	Tetrapyrroles	Cobalamin synthesis
QI0054_1266	0	0	0	0	53.883	36.068	34.631	22.103						L-threonine kinase in B12 biosynthesis (EC 2.7.1.177)		lmo1170		Cofactors, Vitamins, Prosthetic Groups	Tetrapyrroles	Cobalamin synthesis	lmo1170
QI0054_1269	0	2.764	0	0	832.187	877.646	935.041	737.428						Ethanolamine sensory transduction histidine kinase		lmo1173		Carbohydrates	Sugar alcohols	Ethanolamine utilization
QI0054_127	0	0	0	6.96	51.887	24.045	14.842	16.075						Protein gp59 [Bacteriophage A118]
QI0054_1270	0	0.691	0	0	45.9	20.61	44.526	34.159						Ethanolamine utilization protein EutA		lmo1174	eutA	Carbohydrates	Sugar alcohols	Ethanolamine utilization
QI0054_1271	0	0	0	0	57.874	30.915	26.386	32.149						Ethanolamine ammonia-lyase heavy chain (EC 4.3.1.7)	GO:0008851|ethanolamine ammonia-lyase activity	lmo1175	eutB	Carbohydrates	Sugar alcohols	Ethanolamine utilization
QI0054_1272	0	0	0	0	51.887	18.893	34.631	6.028						Ethanolamine ammonia-lyase light chain (EC 4.3.1.7)	GO:0008851|ethanolamine ammonia-lyase activity	lmo1176	eutC	Carbohydrates	Sugar alcohols	Ethanolamine utilization
QI0054_1273	0	0	0	0	25.943	18.893	52.771	28.131						Ethanolamine utilization polyhedral-body-like protein EutL		lmo1177		Carbohydrates	Sugar alcohols	Ethanolamine utilization
QI0054_1274	0	0	0	0	17.961	10.305	0	12.056						Ethanolamine utilization polyhedral-body-like protein EutM		lmo1178		Carbohydrates	Sugar alcohols	Ethanolamine utilization
QI0054_1275	0	0	0	9.281	43.904	30.915	9.895	44.205						Acetaldehyde dehydrogenase (EC 1.2.1.10) @ Acetaldehyde dehydrogenase (EC 1.2.1.10), ethanolamine utilization cluster	GO:0008774|acetaldehyde dehydrogenase (acetylating) activity	lmo1179		Carbohydrates	Sugar alcohols	Ethanolamine utilization
QI0054_1276	0	0	0	22.041	49.891	56.678	61.017	20.093						Ethanolamine utilization protein similar to PduA/PduJ		lmo1180		Carbohydrates	Sugar alcohols	Ethanolamine utilization
QI0054_1277	0	0	0	0	11.974	13.74	9.895	18.084						ATP:Cob(I)alamin adenosyltransferase (EC 2.5.1.17) @ ATP:Cob(I)alamin adenosyltransferase (EC 2.5.1.17), ethanolamine utilization	GO:0008817|cob(I)yrinic acid a,c-diamide adenosyltransferase activity	lmo1181		Cofactors, Vitamins, Prosthetic Groups	Tetrapyrroles	Cob(I)alamin adenosyltransferase
QI0054_1279	0	0	0	0	19.957	8.588	19.789	14.065						Protein clustered with ethanolamine utilization		lmo1183		Carbohydrates	Sugar alcohols	Ethanolamine utilization
QI0054_1280	0	0	0	0	17.961	5.153	9.895	6.028						Ethanolamine utilization polyhedral-body-like protein EutN		lmo1184		Carbohydrates	Sugar alcohols	Ethanolamine utilization
QI0054_1281	0	0	0	0	15.965	24.045	16.491	20.093						Ethanolamine utilization protein similar to PduT		lmo1185		Carbohydrates	Sugar alcohols	Ethanolamine utilization
QI0054_1282	0	0	0	0	61.865	46.373	41.228	50.233						Ethanolamine permease		lmo1186		Carbohydrates	Sugar alcohols	Ethanolamine utilization
QI0054_1283	0	0	0	3.48	19.957	20.61	9.895	38.177						Ethanolamine utilization protein EutQ		lmo1187		Carbohydrates	Sugar alcohols	Ethanolamine utilization
QI0054_1284	8.251	0	0	0	413.1	257.626	354.557	371.728						Transcriptional regulator, AraC family		lmo1189
QI0054_1286	5.25	1.382	0	0	1698.3	760.855	788.271	1169.44						Cobyrinic acid a,c-diamide synthetase (EC 6.3.5.11)		lmo1191	cbiA	Cofactors, Vitamins, Prosthetic Groups	Tetrapyrroles	Cobalamin synthesis
QI0054_1287	0	1.382	0	0	520.865	300.564	324.873	357.663						Adenosylcobinamide-phosphate synthase (EC 6.3.1.10)	GO:0043757|adenosylcobinamide-phosphate synthase activity	lmo1192	cobD	Cofactors, Vitamins, Prosthetic Groups	Tetrapyrroles	Cobalamin synthesis
QI0054_1289	0	0.691	0	12.181	1089.63	853.601	831.148	797.708						Cobalt-precorrin-5B (C1)-methyltransferase (EC 2.1.1.195)		lmo1194	cbiD	Cofactors, Vitamins, Prosthetic Groups	Tetrapyrroles	Cobalamin synthesis
QI0054_129	0	0	0	0	25.943	6.87	0	4.019						Hypothetical protein, Lmo2307 homolog [Bacteriophage A118]
QI0054_1291	0	0	0	9.281	169.63	182.056	191.296	190.887						Cobalt-precorrin-6B C15-methyltransferase [decarboxylating] (EC 2.1.1.196)		lmo1196		Cofactors, Vitamins, Prosthetic Groups	Tetrapyrroles	Cobalamin synthesis
QI0054_1297	0	0	0	0	5.987	72.135	64.315	52.243						Sirohydrochlorin cobaltochelatase CbiK (EC 4.99.1.3) @ Sirohydrochlorin ferrochelatase activity of CbiK (EC 4.99.1.4)	GO:0016852|sirohydrochlorin cobaltochelatase activity;GO:0051266|sirohydrochlorin ferrochelatase activity	lmo1202	cbiK	Cofactors, Vitamins, Prosthetic Groups	Tetrapyrroles	Cobalamin synthesis
QI0054_13	2.25	0	10.543	0	171.626	144.271	126.981	158.738						Phosphomevalonate kinase (EC 2.7.4.2)	GO:0004631|phosphomevalonate kinase activity	lmo0012		Fatty Acids, Lipids, and Isoprenoids	Isoprenoids	Mevalonate metabolic pathway
QI0054_1300	0	0	0	0	1.996	13.74	14.842	8.037						Cobalt ECF transporter, additional substrate-binding protein CbiN		lmo1205
QI0054_1302	0	9.675	4.686	0	135.704	173.468	100.595	88.411						Cobalt ECF transporter, ATPase component of energizing module CbiO		lmo1207
QI0054_1305	0	0	1.171	0	43.904	42.938	26.386	22.103						Membrane protein		lmo1210
QI0054_1306	0	0	9.371	0	11.974	36.068	8.246	12.056						Membrane protein		lmo1211
QI0054_1308	0	0	0	0	21.952	18.893	29.684	18.084						Transcriptional regulator, PadR family		lmo1213
QI0054_1309	2.25	0.691	0	4.64	127.722	77.288	57.719	146.682						hypothetical protein		lmo1214					lmo1214
QI0054_1310	0	0	5.857	0	179.609	109.92	98.946	120.56						N-acetylmuramoyl-L-alanine amidase, family 4		lmo1215
QI0054_1311	0	0	0	0	65.856	37.785	26.386	38.177						N-acetylmuramoyl-L-alanine amidase, family 4		lmo1216
QI0054_1312	0	1.382	11.128	95.126	2396.78	3421.27	3946.3	1778.27						Putative aminopeptidase YsdC		lmo1217
QI0054_1313	3.75	5.529	4.686	14.501	1422.9	2206.99	2437.37	1149.34						Uncharacterized RNA methyltransferase YsgA		lmo1218
QI0054_1314	0	0	0	41.763	1177.43	635.477	751.991	773.596						hypothetical protein		lmo1219
QI0054_1317	0	0	50.371	106.146	231.496	187.208	197.892	182.85						Phenylalanyl-tRNA synthetase beta chain (EC 6.1.1.20)	GO:0004826|phenylalanine-tRNA ligase activity	lmo1222	pheT	Protein Synthesis	Aminoacyl-tRNA-synthetases	tRNA aminoacylation, Phe
QI0054_1318	0	0	25.771	0	435.052	528.992	488.134	327.522						ABC transporter, ATP-binding protein		lmo1223
QI0054_1319	0	0	12.3	0	929.974	1011.61	1033.99	675.138						ABC transporter, coiled-coil domain and fused permease subunit		lmo1224					lmo1224
QI0054_1320	0	1.382	0	0	59.87	58.395	52.771	46.215						Transcriptional regulator, MarR family		lmo1225
QI0054_1321	18.001	1.382	46.856	32.482	1556.61	1559.5	1832.15	1300.04						Transmembrane transport protein MmpL family		lmo1226		Membrane Transport	Multidrug efflux systems	Mycobacterial lipid and multidrug efflux system proteins MmpL, MmpS
QI0054_1323	0	0	0	0	55.878	75.57	31.333	32.149						Ribonuclease HIII (EC 3.1.26.4)	GO:0004523|RNA-DNA hybrid ribonuclease activity	lmo1228	rnhC	RNA Processing	RNA processing and modification	Ribonuclease H
QI0054_1324	0	1.382	0	0	464.987	158.011	194.594	180.841						Z-ring-associated protein		lmo1229
QI0054_1325	3	0	0	76.565	2450.66	1453.01	1441.32	1507.01						Possible colicin V production protein		lmo1230
QI0054_1326	0	0	13.471	0	568.761	522.122	669.536	341.588						DNA polymerase X family		lmo1231
QI0054_1327	0	2.073	11.714	111.947	788.282	991.001	887.217	602.802						Recombination inhibitory protein MutS2		lmo1232		DNA Processing	DNA repair	DNA repair, bacterial MutHLS system
QI0054_1328	2.25	5.529	44.514	78.305	3268.88	1604.15	2051.48	1249.81						Thioredoxin		lmo1233	trxA
QI0054_1329	2.25	0.691	24.014	23.781	714.443	965.238	999.356	542.522						Excinuclease ABC subunit C		lmo1234	uvrC	DNA Processing	DNA repair	DNA repair, UvrABC system
QI0054_133	0	0	0	0	7.983	0	1.649	8.037						Protein gp65 [Bacteriophage A118]		lmo2304
QI0054_1330	0	0.691	0	3.48	157.656	261.061	293.54	134.626						Aspartokinase (EC 2.7.2.4)	GO:0004072|aspartate kinase activity	lmo1235		Amino Acids and Derivatives	Lysine, threonine, methionine, and cysteine	Lysine DAP biosynthetic pathway
QI0054_1331	0	0.691	0	0	365.204	206.101	374.346	231.074						Uncharacterized protein YslB		lmo1236
QI0054_1333	0	0	22.257	44.663	135.704	326.326	249.015	178.831						Glutamate racemase (EC 5.1.1.3)	GO:0008881|glutamate racemase activity	lmo1237	racE	Amino Acids and Derivatives	0	Amino acid racemase
QI0054_1335	0	0	0	0	29.935	82.44	61.017	52.243						Nucleoside 5-triphosphatase RdgB (dHAPTP, dITP, XTP-specific) (EC 3.6.1.66)		lmo1239		Stress Response, Defense and Virulence	Stress Response: Heat/cold shock	Heat shock dnaK gene cluster extended
QI0054_1336	0	0	1.171	42.343	367.2	453.422	405.679	291.354						FIG009886: phosphoesterase		lmo1240		Stress Response, Defense and Virulence	Stress Response: Heat/cold shock	Heat shock dnaK gene cluster extended
QI0054_1337	0	0	0	0	7.983	1.718	0	16.075						FIG00775345: hypothetical protein
QI0054_1339	0	0.691	0.586	0	19.957	12.023	6.596	16.075						hypothetical protein
QI0054_1340	0	0	0	0	7.983	13.74	0	20.093						Internalin-like protein (LPXTG motif) Lmo0171 homolog
QI0054_1341	0	0	0	0	3.991	6.87	3.298	24.112						Internalin-like protein (LPXTG motif) Lmo0171 homolog
QI0054_1342	0	1.382	21.085	120.647	4673.81	4675.05	4469.07	3560.55						hypothetical protein		lmo1241
QI0054_1344	0	0	0	10.441	712.448	453.422	567.291	357.663						PhnB protein; putative DNA binding 3-demethylubiquinone-9 3-methyltransferase domain protein		lmo1243
QI0054_1345	0	0	0	13.921	241.474	161.446	151.717	124.579						Phosphoglycerate mutase family protein		lmo1244
QI0054_1346	0	0	0	0	3.991	8.588	26.386	6.028						hypothetical protein		lmo1245
QI0054_1347	2.25	0	0	0	598.695	709.33	892.165	512.382						ATP-dependent RNA helicase YxiN		lmo1246		RNA Processing	RNA processing and modification	ATP-dependent RNA helicases, bacterial
QI0054_1349	0	0	0	0	35.922	29.198	32.982	22.103						MutT/Nudix family protein		lmo1248
QI0054_135	0	0	0	37.122	167.635	46.373	65.964	80.374						Phage protein
QI0054_1350	0	0	0	0	7.983	10.305	21.438	18.084						hypothetical protein		lmo1249
QI0054_1351	0	0.691	0	5.8	303.339	553.037	529.362	164.766						Uncharacterized MFS-type transporter		lmo1250
QI0054_1352	0	1.382	0	0	59.87	207.818	191.296	82.383						Transcriptional regulator, Crp/Fnr family		lmo1251
QI0054_1353	0	0	0	0	49.891	8.588	21.438	20.093						hypothetical protein
QI0054_1355	0	0	0	0	81.822	29.198	36.28	32.149						hypothetical protein
QI0054_1357	0.75	0	0	0	490.93	504.947	430.416	331.541						Trehalose operon transcriptional repressor		lmo1253
QI0054_1358	14.626	0.691	48.028	76.565	419.087	286.824	356.206	325.513						Trehalose-6-phosphate hydrolase (EC 3.2.1.93)	GO:0008788|alpha,alpha-phosphotrehalase activity	lmo1254
QI0054_1359	14.626	14.513	81.999	148.489	1093.62	1161.03	1190.65	984.577						PTS system, trehalose-specific IIB component (EC 2.7.1.201) / PTS system, trehalose-specific IIC component		lmo1255
QI0054_136	0	0	0	0	19.957	5.153	6.596	2.009						Phage protein
QI0054_1362	12.001	8.293	0	22.621	2149.32	1231.45	1530.37	1334.2						Lysophospholipase (EC 3.1.1.5); Monoglyceride lipase (EC 3.1.1.23)	GO:0004622|lysophospholipase activity;GO:0047372|acylglycerol lipase activity	lmo1258
QI0054_1363	0.75	0	0	16.241	590.713	295.411	245.716	321.494						Gamma-glutamyl phosphate reductase (EC 1.2.1.41)	GO:0004350|glutamate-5-semialdehyde dehydrogenase activity	lmo1259	proA	Amino Acids and Derivatives	Proline and 4-hydroxyproline	Proline biosynthesis (for review)
QI0054_1364	0.375	0	11.714	0	249.456	166.598	196.243	285.326						Glutamate 5-kinase (EC 2.7.2.11)	GO:0004349|glutamate 5-kinase activity	lmo1260	proB	Metabolite damage and its repair or mitigation	0	Metabolite repair
QI0054_1366	0	0	0	0	67.852	6.87	23.087	34.159						Phage DNA binding protein		lmo1262
QI0054_1368	0	0	0	0	41.909	0	32.982	36.168						Integrase [Bacteriophage A118]		lmo2332	int
QI0054_1369	0	0	0	0	13.97	10.305	16.491	4.019						Phage protein
QI0054_137	0	5.529	15.814	0	1201.38	621.737	631.606	735.418						Terminase small subunit [Bacteriophage A118]
QI0054_1370	0	0	0	0	21.952	15.458	42.877	16.075						prophage LambdaBa01, repressor protein, putative
QI0054_1371	0	0	0	0	49.891	8.588	23.087	34.159						Transcriptional regulator, Xre family
QI0054_1372	0	0	0	0	41.909	1.718	23.087	36.168						hypothetical protein
QI0054_1373	0	0	0	0	41.909	5.153	8.246	18.084						hypothetical protein
QI0054_1374	0	0	0	0	19.957	8.588	11.544	10.047						hypothetical protein
QI0054_1375	0	0	0	0	107.765	37.785	23.087	52.243						hypothetical protein
QI0054_1376	0	0	0	0	37.917	3.435	19.789	34.159						hypothetical protein
QI0054_1377	0	0	0	0	61.865	29.198	9.895	10.047						hypothetical protein
QI0054_1380	0	0	0	17.401	163.643	42.938	41.228	146.682						Metallo-beta-lactamase superfamily domain protein in prophage
QI0054_1381	0	1.382	0	4.64	173.622	77.288	62.666	180.841						hypothetical protein
QI0054_1382	0	0	0	0	35.922	17.175	9.895	32.149						hypothetical protein
QI0054_1385	0	0	0	0	17.961	1.718	0	14.065						hypothetical protein
QI0054_1388	0	0	0	0	57.874	20.61	11.544	10.047						hypothetical protein
QI0054_139	0	9.675	7.028	0	3155.12	1466.75	1640.86	1838.55						putative portal protein		lmo2299
QI0054_1390	0	0	0	0	7.983	12.023	1.649	14.065						hypothetical protein
QI0054_1391	0.75	0	0	0	59.87	37.785	32.982	70.327						hypothetical protein
QI0054_1392	0	0	0	0	23.948	3.435	4.947	14.065						hypothetical protein
QI0054_1393	0	0	0	0	9.978	10.305	0	6.028						Protein gp55 [Bacteriophage A118]
QI0054_1395	0	0	3.514	0	69.848	58.395	62.666	90.42						Phage protein
QI0054_1396	0	0	0	0	43.904	17.175	13.193	16.075						hypothetical protein
QI0054_14	0	0	0	0	5.987	5.153	0	8.037						hypothetical protein
QI0054_1401	0	0.691	0.586	0	7.983	3.435	13.193	42.196						LmaC, associated with virulence in Listeria
QI0054_1403	0	0	0	0	13.97	13.74	26.386	14.065						Phage protein
QI0054_1406	0	0	0	0	59.87	25.763	6.596	34.159						hypothetical protein
QI0054_1407	0	0	0	0	7.983	0	0	6.028						hypothetical protein
QI0054_1408	0	0	0	0	5.987	0	1.649	4.019						hypothetical protein
QI0054_1409	0	0	0	0	11.974	6.87	6.596	22.103						Phage terminase, small subunit
QI0054_141	0	0	0	11.601	427.069	226.711	280.347	269.252						Phage capsid scaffolding protein		lmo2297
QI0054_1412	0	2.073	0	0	173.622	77.288	52.771	98.458						Phage minor capsid protein
QI0054_1415	0	0.691	0	0	179.609	66.983	37.929	84.392						hypothetical protein
QI0054_1417	0	0	0	0	45.9	6.87	16.491	42.196						hypothetical protein
QI0054_1418	0	0	0	0	37.917	10.305	23.087	16.075						hypothetical protein
QI0054_1419	4.875	0	0	0	113.752	20.61	31.333	52.243						hypothetical protein
QI0054_142	0	1.382	0	12.761	1993.66	927.453	1007.6	1330.18						Phage capsid protein		lmo2296
QI0054_1421	0	0	0	0	61.865	29.198	28.035	44.205						hypothetical protein
QI0054_1424	0	0	0	0	49.891	15.458	4.947	44.205						hypothetical protein
QI0054_1425	0	0	0	0	15.965	10.305	9.895	8.037						hypothetical protein
QI0054_1426	0	3.455	3.514	5.22	335.269	190.643	93.999	237.102						Membrane proteins related to metalloendopeptidases
QI0054_1427	0	0	0	0	3.991	12.023	14.842	8.037						hypothetical protein
QI0054_1428	0	0	0	0	29.935	8.588	6.596	24.112						hypothetical protein
QI0054_1429	0	0	0	0	17.961	17.175	24.737	18.084						hypothetical protein
QI0054_143	0	0	0	40.022	2394.78	1159.32	1071.92	1338.22						Protein gp8 [Bacteriophage A118]		lmo2295
QI0054_1430	0	0	0	0	79.826	51.525	44.526	18.084						hypothetical protein
QI0054_1431	0	0	0	0	11.974	6.87	14.842	10.047						Phage protein
QI0054_1432	0	2.073	0	0	79.826	22.328	11.544	52.243						Phage protein
QI0054_1433	0	0	0	0	11.974	10.305	0	28.131						hypothetical protein
QI0054_1434	0	0	0	0	89.804	8.588	26.386	32.149						hypothetical protein
QI0054_1435	0	0	0	0	7.983	6.87	9.895	20.093						hypothetical protein
QI0054_1437	0	0	0	0	47.896	36.068	19.789	48.224						hypothetical protein
QI0054_1438	0	0	0	8.12	213.535	65.265	54.42	150.7						hypothetical protein
QI0054_144	0	0.691	0	10.441	395.139	182.056	234.173	253.177						Protein gp9 [Bacteriophage A118]		lmo2294
QI0054_1440	0	0	0	0	41.909	6.87	23.087	4.019						Phage holin
QI0054_1442	0	0	0	0	91.8	30.915	14.842	12.056						hypothetical protein
QI0054_1445	0	0	0	0	23.948	3.435	9.895	24.112						hypothetical protein
QI0054_1446	0	0	0	0	43.904	12.023	1.649	18.084						hypothetical protein
QI0054_1447	0	0	0	6.96	17.961	8.588	6.596	6.028						hypothetical protein		lmo1264
QI0054_1448	0	0	0	0	37.917	29.198	9.895	24.112						hypothetical protein		lmo1265					lmo1265
QI0054_1449	0	0	0	0	41.909	20.61	18.14	40.187						hypothetical protein		lmo1266
QI0054_145	0	2.764	0	5.8	866.113	345.219	407.328	504.344						Protein gp10 [Bacteriophage A118]		lmo2293
QI0054_1450	0	5.529	5.857	82.365	622.643	855.318	1175.81	446.073						Cell division trigger factor (EC 5.2.1.8)	GO:0003755|peptidyl-prolyl cis-trans isomerase activity	lmo1267	tig
QI0054_1451	20.626	11.057	110.698	217.513	7974.62	5681.51	5920.28	5521.67						ATP-dependent Clp protease ATP-binding subunit ClpX		lmo1268	clpX	Respiration	Biogenesis of respiratory chain components	Biogenesis of c-type cytochromes
QI0054_1452	0	0	11.714	0	1023.77	741.963	964.725	647.007						Signal peptidase I (EC 3.4.21.89)		lmo1269		Protein Fate (folding, modification, targeting, degradation)	Protein processing and modification	Signal peptidase
QI0054_1456	0	0	2.343	0	101.778	125.378	150.068	68.318						Ribonuclease HII (EC 3.1.26.4)	GO:0004523|RNA-DNA hybrid ribonuclease activity	lmo1273	rnhB	RNA Processing	RNA processing and modification	Ribonuclease H
QI0054_1457	0	0	0	0	49.891	12.023	3.298	8.037						Rossmann fold nucleotide-binding protein Smf possibly involved in DNA uptake		lmo1274		RNA Processing	RNA processing and modification	YrdC-YciO-Sua5 and associated protein families
QI0054_1458	0.75	11.057	44.514	47.563	848.152	827.838	949.883	723.362						DNA topoisomerase I (EC 5.99.1.2)	GO:0003917|DNA topoisomerase type I activity	lmo1275	topA
QI0054_1459	0.375	0	16.4	19.721	478.956	508.382	552.449	265.233						Methylenetetrahydrofolate--tRNA-(uracil-5-)-methyltransferase TrmFO (EC 2.1.1.74)	GO:0047151|methylenetetrahydrofolate-tRNA-(uracil-5-)-methyltransferase (FADH2-oxidizing) activity	lmo1276	gid	Cofactors, Vitamins, Prosthetic Groups	Folate and pterines	Folate Biosynthesis
QI0054_146	0.375	1.382	0	20.881	840.169	352.089	456.801	532.475						Protein gp11 [Bacteriophage A118]		lmo2292
QI0054_1460	0	0	3.514	47.563	1369.02	1719.22	1866.78	807.755						Site-specific tyrosine recombinase XerC		lmo1277	codV
QI0054_1462	3.75	5.529	38.071	64.964	987.847	1212.56	1169.21	576.681						ATP-dependent hsl protease ATP-binding subunit HslU		lmo1279	hslU	Protein Fate (folding, modification, targeting, degradation)	Protein degradation	Proteasome bacterial
QI0054_1463	0	0	2.343	116.007	269.413	360.676	445.258	182.85						GTP-sensing transcriptional pleiotropic repressor CodY		lmo1280	codY
QI0054_1464	0	0	0	45.243	331.278	393.309	382.592	214.999						4-hydroxybenzoyl-CoA thioesterase		lmo1281
QI0054_1465	0	4.838	12.886	12.181	225.509	190.643	181.401	114.532						Uncharacterized protein YneQ		lmo1282
QI0054_1467	0	0	22.257	0	554.791	657.805	532.66	389.812						Acyl-phosphate:glycerol-3-phosphate O-acyltransferase PlsY (EC 2.3.1.n3)		lmo1284		Fatty Acids, Lipids, and Isoprenoids	Phospholipids	Glycerolipid and Glycerophospholipid Metabolism in Bacteria
QI0054_1469	3	0.691	11.714	3.48	227.504	291.976	301.786	162.757						DNA topoisomerase IV subunit B (EC 5.99.1.3)	GO:0003918|DNA topoisomerase type II (ATP-hydrolyzing) activity	lmo1286	parE	Stress Response, Defense and Virulence	Resistance to antibiotics and toxic compounds	Antibiotic targets in DNA processing
QI0054_147	0	1.382	0	22.041	1526.67	599.41	735.5	1058.92						Phage major tail shaft protein		lmo2291
QI0054_1470	0	0	25.771	0	215.53	271.366	268.804	160.747						DNA topoisomerase IV subunit A (EC 5.99.1.3)	GO:0003918|DNA topoisomerase type II (ATP-hydrolyzing) activity	lmo1287	parC	Stress Response, Defense and Virulence	Resistance to antibiotics and toxic compounds	Antibiotic targets in DNA processing
QI0054_1473	7.125	0	14.057	38.282	1213.36	1296.72	1533.67	956.446						Peptidoglycan O-acetyltransferase YrhL		lmo1291
QI0054_1474	0	0.691	0.586	0	135.704	106.485	120.384	120.56						Glycerophosphoryl diester phosphodiesterase (EC 3.1.4.46)	GO:0008889|glycerophosphodiester phosphodiesterase activity	lmo1292		Stress Response, Defense and Virulence	Resistance to antibiotics and toxic compounds	Resistance to Daptomycin
QI0054_1475	22.501	17.277	66.185	553.933	7539.57	6225.96	6416.66	5387.04						Aerobic glycerol-3-phosphate dehydrogenase (EC 1.1.5.3)	GO:0004368|glycerol-3-phosphate dehydrogenase activity;GO:0004368|sn-glycerol-3-phosphate:ubiquinone oxidoreductase activity;GO:0004368|sn-glycerol-3-phosphate:ubiquinone-8 oxidoreductase activity	lmo1293	glpD
QI0054_1476	7.5	0	0	17.981	632.621	750.55	811.359	417.943						tRNA dimethylallyltransferase (EC 2.5.1.75)	GO:0052381|tRNA dimethylallyltransferase activity	lmo1294	miaA
QI0054_1479	0	0	1.757	0	125.726	140.835	98.946	94.439						Cystathionine beta-lyase family protein involved in aluminum resistance		lmo1297					lmo1297
QI0054_148	0	0	1.171	36.542	157.656	226.711	126.981	168.785						Protein gp13 [Bacteriophage A118]		lmo2290
QI0054_1481	0.75	1.382	11.714	78.305	1159.47	1344.81	1442.96	1032.8						Glutamine synthetase type I (EC 6.3.1.2)	GO:0004356|glutamate-ammonia ligase activity	lmo1299	glnA	Amino Acids and Derivatives	Glutamine, glutamate, aspartate, asparagine; ammonia assimilation	Glutamine synthetases
QI0054_1482	0	8.293	0	0	379.174	310.869	263.856	249.158						Arsenite/antimonite:H+ antiporter ArsB		lmo1300
QI0054_1483	4.5	0	3.514	27.842	3404.58	1757.01	1711.77	2575.97						Acetyltransferase, GNAT family		lmo1301					lmo1301
QI0054_1484	19.501	0	15.228	22.041	3869.57	1657.39	1886.57	2716.63						SOS-response repressor and protease LexA (EC 3.4.21.88)		lmo1302		DNA Processing	DNA repair	DNA repair, bacterial
QI0054_1485	0.75	0	5.857	1.16	217.526	24.045	42.877	64.299						Cell division suppressor protein YneA		lmo1303
QI0054_1486	0	0	0	5.8	29.935	51.525	32.982	22.103						UPF0291 protein YnzC		lmo1304					lmo1304
QI0054_1487	3	4.146	74.384	132.828	4007.27	5575.02	5811.44	3164.71						Transketolase (EC 2.2.1.1)	GO:0004802|transketolase activity	lmo1305	tkt	Energy and Precursor Metabolites Generation	Central Metabolism	Pentose phosphate pathway
QI0054_1488	0	0	0	25.522	149.674	194.078	207.787	88.411						UPF0154 protein YneF		lmo1306
QI0054_1489	0.75	0	0	0	87.809	120.225	105.543	58.271						SAM-dependent methyltransferase		lmo1308					lmo1308
QI0054_1490	0	0	0	0	41.909	25.763	42.877	38.177						Co-activator of prophage gene expression IbrB		lmo1309		Prophages, Transposable elements, Plasmids	Phages, Prophages	IbrA and IbrB: co-activators of prophage gene expression
QI0054_1491	0	0.691	0	0	45.9	27.48	41.228	48.224						Co-activator of prophage gene expression IbrA		lmo1310		Prophages, Transposable elements, Plasmids	Phages, Prophages	IbrA and IbrB: co-activators of prophage gene expression
QI0054_1493	0	0	0	0	35.922	10.305	32.982	4.019						hypothetical protein		lmo1312
QI0054_1494	1.5	1.382	33.971	169.95	726.417	1825.71	1855.24	711.306						Uridylate kinase (EC 2.7.4.22)	GO:0033862|UMP kinase activity	lmo1313	smbA
QI0054_1495	0.75	0	23.428	8.701	213.535	504.947	489.784	160.747						Ribosome recycling factor		lmo1314	frr	Protein Synthesis	Translation	Translation termination factors, bacterial
QI0054_1497	0	0.691	2.929	0	147.678	142.553	159.963	126.588						Phosphatidate cytidylyltransferase (EC 2.7.7.41)	GO:0004605|phosphatidate cytidylyltransferase activity	lmo1316	cdsA	Fatty Acids, Lipids, and Isoprenoids	Phospholipids	Glycerolipid and Glycerophospholipid Metabolism in Bacteria
QI0054_1498	1.5	0	0	0	117.743	79.005	89.052	40.187						1-deoxy-D-xylulose 5-phosphate reductoisomerase (EC 1.1.1.267)	GO:0030604|1-deoxy-D-xylulose-5-phosphate reductoisomerase activity			Fatty Acids, Lipids, and Isoprenoids	Isoprenoids	Nonmevalonate Branch of Isoprenoid Biosynthesis
QI0054_1499	3.75	0	8.2	1.16	95.791	187.208	171.507	74.346						1-deoxy-D-xylulose 5-phosphate reductoisomerase (EC 1.1.1.267)	GO:0030604|1-deoxy-D-xylulose-5-phosphate reductoisomerase activity	lmo1317		Fatty Acids, Lipids, and Isoprenoids	Isoprenoids	Nonmevalonate Branch of Isoprenoid Biosynthesis
QI0054_15	0	0	0	0	9.978	6.87	0	8.037						FIG00774380: hypothetical protein
QI0054_1501	0	0	14.643	13.921	147.678	173.468	247.365	112.523						Prolyl-tRNA synthetase (EC 6.1.1.15), bacterial type	GO:0004827|proline-tRNA ligase activity	lmo1319	proS	Protein Synthesis	Aminoacyl-tRNA-synthetases	tRNA aminoacylation, Pro
QI0054_1502	16.501	4.146	102.498	36.542	762.339	987.566	859.183	618.877						DNA polymerase III polC-type (EC 2.7.7.7)	GO:0003887|DNA-directed DNA polymerase activity	lmo1320	polC
QI0054_1503	0	1.382	0.586	35.382	965.895	1197.1	1344.02	675.138						Bacterial ribosome SSU maturation protein RimP		lmo1321
QI0054_1504	0	0.691	0	30.742	620.648	956.651	956.48	444.064						Transcription termination protein NusA		lmo1322	nusA
QI0054_1506	0	0	0	29.002	37.917	60.113	56.069	42.196						Ribosomal protein L7Ae family protein YlxQ		lmo1324
QI0054_1507	1.5	10.366	39.828	211.133	1646.41	2627.78	2918.91	1267.89						Translation initiation factor 2		lmo1325	infB	Protein Synthesis	0	Universal GTPases
QI0054_1508	0	0	3.514	9.281	65.856	118.508	128.63	94.439						YlxP-like protein		lmo1326
QI0054_1509	0	0	2.929	45.243	247.461	470.597	554.099	221.027						Ribosome-binding factor A		lmo1327	rbfA	Protein Synthesis	Translation	Translation initiation factors, bacterial
QI0054_151	10.501	4.146	33.971	92.806	8088.38	3556.95	3502.69	4653.63						Tail tape-measure protein [Bacteriophage A118]		lmo2287
QI0054_1510	0	0	0	33.062	33.926	60.113	59.368	38.177						tRNA pseudouridine(55) synthase (EC 5.4.99.25)		lmo1328	truB	Cofactors, Vitamins, Prosthetic Groups	Riboflavin, FMN, FAD	Riboflavin, FMN and FAD metabolism with fusion events
QI0054_1512	0	0	0	26.682	293.361	401.896	298.488	200.934						SSU ribosomal protein S15p (S13e)		lmo1330	rpsO	Protein Synthesis	Ribosome biogenesis	Ribosomal proteins, single-copy
QI0054_1513	1.5	2.764	24.6	31.322	880.082	1842.88	1975.62	795.699						Polyribonucleotide nucleotidyltransferase (EC 2.7.7.8)	GO:0004654|polyribonucleotide nucleotidyltransferase activity	lmo1331	pnpA	RNA Processing	RNA processing and modification	RNA processing and degradation, bacterial
QI0054_1516	1.5	0	2.343	11.601	423.078	398.461	568.94	229.065						Uncharacterized membrane anchored protein YqzD		lmo1334
QI0054_1517	0	0	0	0	15.965	36.068	49.473	10.047						LSU ribosomal protein L33p @ LSU ribosomal protein L33p, zinc-dependent		lmo0244	rpmG	Protein Synthesis	Ribosome biogenesis	Ribosomal proteins, zinc requirement
QI0054_1519	0.75	0	17.571	0	588.717	592.54	648.097	544.531						FIG056164: rhomboid family serine protease		lmo1337
QI0054_1520	0	0	0	0	21.952	25.763	31.333	14.065						Uncharacterized protein YqgQ		lmo1338
QI0054_1521	3	0.691	4.686	0	175.617	199.231	153.367	178.831						Glucokinase (EC 2.7.1.2)	GO:0004340|glucokinase activity	lmo1339		Energy and Precursor Metabolites Generation	Central Metabolism	Glycolysis and Gluconeogenesis
QI0054_1522	0	0	0	27.842	2005.63	1179.93	1342.37	1318.13						Lipoprotein		lmo1340					lmo1340
QI0054_1523	0	0	0	0	0	6.87	0	8.037						Late competence protein ComGG, FIG007920		lmo1341		DNA Processing	DNA uptake, competence	Late competence	lmo1341
QI0054_1524	0	0	0	0	7.983	3.435	8.246	2.009						Late competence protein ComGF, access of DNA to ComEA, FIG012620		lmo1342		DNA Processing	DNA uptake, competence	Late competence
QI0054_1526	0	0	0.586	0	3.991	0	4.947	8.037						Late competence protein ComGD, access of DNA to ComEA, FIG012777		lmo1344		DNA Processing	DNA uptake, competence	Late competence
QI0054_1527	0	0	0	0	0	5.153	0	6.028						Late competence protein ComGC, access of DNA to ComEA, FIG007487		lmo1345		DNA Processing	DNA uptake, competence	Late competence
QI0054_1528	0	0	0	0	7.983	3.435	26.386	50.233						Late competence protein ComGB, access of DNA to ComEA		lmo1346	comGB	DNA Processing	DNA uptake, competence	Late competence
QI0054_1529	0	0	0	4.64	19.957	12.023	29.684	18.084						Late competence protein ComGA, access of DNA to ComEA		lmo1347	comGA	DNA Processing	DNA uptake, competence	Late competence
QI0054_1533	0	0	5.271	0	163.643	142.553	126.981	54.252						Rhodanese-like domain protein		lmo1351
QI0054_1534	0	0	0	0	11.974	22.328	21.438	20.093						hypothetical protein		lmo1352
QI0054_1535	0	0	3.514	0	135.704	161.446	90.701	72.336						Uncharacterized protein YqhQ		lmo1353
QI0054_1536	0	1.382	14.057	12.761	840.169	1152.45	1134.58	562.615						Aminopeptidase YpdF (MP-, MA-, MS-, AP-, NP- specific)		lmo1354		Protein Fate (folding, modification, targeting, degradation)	Protein degradation	Protein degradation
QI0054_1537	3	0	3.514	0	173.622	340.066	405.679	186.869						Translation elongation factor P		lmo1355	efp	Protein Synthesis	Translation	Translation elongation factors, bacterial
QI0054_1538	1.5	0	11.714	0	121.735	264.496	286.944	136.635						Biotin carboxyl carrier protein of acetyl-CoA carboxylase		lmo1356		Fatty Acids, Lipids, and Isoprenoids	Fatty acids	Fatty Acid Biosynthesis FASII
QI0054_1539	6	1.382	37.485	29.002	742.382	1399.77	1311.04	649.017						Biotin carboxylase of acetyl-CoA carboxylase (EC 6.3.4.14)	GO:0004075|biotin carboxylase activity	lmo1357		Cofactors, Vitamins, Prosthetic Groups	Biotin	Biotin synthesis & utilization
QI0054_1540	0	1.382	7.028	37.122	459	462.009	748.693	210.981						Alkaline shock protein		lmo1358
QI0054_1541	0	0	11.714	0	19.957	58.395	79.157	12.056						Transcription termination protein NusB		lmo1359	nusB
QI0054_1542	0	1.382	0	0	113.752	218.123	183.05	92.43						Methenyltetrahydrofolate cyclohydrolase (EC 3.5.4.9) / Methylenetetrahydrofolate dehydrogenase (NADP+) (EC 1.5.1.5)	GO:0004477|methenyltetrahydrofolate cyclohydrolase activity;GO:0004488|methylenetetrahydrofolate dehydrogenase (NADP+) activity	lmo1360	folD	Cofactors, Vitamins, Prosthetic Groups	Folate and pterines	Folate Biosynthesis
QI0054_1543	0	0	12.886	0	157.656	274.801	306.733	116.542						Exodeoxyribonuclease VII large subunit (EC 3.1.11.6)	GO:0008855|exodeoxyribonuclease VII activity	lmo1361	xseA	DNA Processing	DNA repair	DNA repair, bacterial
QI0054_1544	0	0	0.586	0	95.791	54.96	105.543	68.318						Exodeoxyribonuclease VII small subunit (EC 3.1.11.6)	GO:0008855|exodeoxyribonuclease VII activity	lmo1362		DNA Processing	DNA repair	DNA repair, bacterial
QI0054_1545	0	0	12.886	13.921	149.674	156.293	220.98	130.607						(2E,6E)-farnesyl diphosphate synthase (EC 2.5.1.10)	GO:0004337|geranyltranstransferase activity	lmo1363		Fatty Acids, Lipids, and Isoprenoids	Isoprenoids	Isoprenoid Biosynthesis: Interconversions
QI0054_1547	7.5	0	1.757	39.442	411.104	427.659	415.574	317.476						1-deoxy-D-xylulose 5-phosphate synthase (EC 2.2.1.7)	GO:0008661|1-deoxy-D-xylulose-5-phosphate synthase activity	lmo1365	tktB	Fatty Acids, Lipids, and Isoprenoids	Isoprenoids	Nonmevalonate Branch of Isoprenoid Biosynthesis
QI0054_1548	0	0	0	8.12	249.456	295.411	253.962	194.906						RNA binding methyltransferase FtsJ like		lmo1366
QI0054_1549	0	1.382	0	11.601	752.361	396.744	384.241	279.298						Arginine pathway regulatory protein ArgR, repressor of arg regulon		lmo1367
QI0054_155	3.75	4.146	0	10.441	1327.11	939.476	1005.95	924.296						Putative long tail fibre [Bacteriophage A118]
QI0054_1550	1.5	1.382	29.285	99.766	1606.5	1846.32	1947.59	1350.28						DNA repair protein RecN		lmo1368	recN	DNA Processing	DNA repair	DNA repair, bacterial
QI0054_1553	4.5	0	38.657	95.126	1404.94	2492.1	2935.4	1070.98						Dihydrolipoamide dehydrogenase of branched-chain alpha-keto acid dehydrogenase (EC 1.8.1.4)	GO:0004148|dihydrolipoyl dehydrogenase activity	lmo1371		Cofactors, Vitamins, Prosthetic Groups	Lipoic acid	Lipoylated proteins
QI0054_1554	0	1.382	4.686	17.401	662.556	1679.72	1662.3	538.503						Branched-chain alpha-keto acid dehydrogenase, E1 component, alpha subunit (EC 1.2.4.4)	GO:0003863|3-methyl-2-oxobutanoate dehydrogenase (2-methylpropanoyl-transferring) activity	lmo1372		Cofactors, Vitamins, Prosthetic Groups	Lipoic acid	Lipoylated proteins
QI0054_1555	0	0	40.999	21.461	1215.35	1916.74	2279.06	888.128						Branched-chain alpha-keto acid dehydrogenase, E1 component, beta subunit (EC 1.2.4.4)	GO:0003863|3-methyl-2-oxobutanoate dehydrogenase (2-methylpropanoyl-transferring) activity	lmo1373		Cofactors, Vitamins, Prosthetic Groups	Lipoic acid	Lipoylated proteins
QI0054_1556	0	0.691	57.985	161.83	1031.75	2047.27	2147.13	721.353						Dihydrolipoamide acyltransferase component of branched-chain alpha-keto acid dehydrogenase complex (EC 2.3.1.168)	GO:0043754|dihydrolipoyllysine-residue (2-methylpropanoyl)transferase activity	lmo1374		Cofactors, Vitamins, Prosthetic Groups	Lipoic acid	Lipoylated proteins
QI0054_1557	0	0	0	0	7.983	0	9.895	0						hypothetical protein
QI0054_1558	0	0	0	27.262	143.687	257.626	257.26	128.598						Peptidase T (EC 3.4.11.4)	GO:0045148|tripeptide aminopeptidase activity	lmo1375
QI0054_1559	0	2.764	25.185	35.382	1231.32	1779.34	2180.11	1121.21						6-phosphogluconate dehydrogenase, decarboxylating (EC 1.1.1.44)	GO:0004616|phosphogluconate dehydrogenase (decarboxylating) activity	lmo1376		Energy and Precursor Metabolites Generation	Central Metabolism	Pentose phosphate pathway
QI0054_156	0	0	0	0	1.996	13.74	14.842	10.047						Putative short tail fibre [Bacteriophage A118]
QI0054_1561	0	0	11.714	13.341	1275.22	1099.2	1315.98	1093.08						Two-component system sensor histidine kinase		lmo1061					lmo1061
QI0054_1562	0	2.764	13.471	62.064	2312.96	1650.52	1936.05	1661.72						Inner membrane protein translocase and chaperone YidC, OxaA protein		lmo1379
QI0054_1564	1.5	4.146	15.228	19.141	1049.71	704.177	831.148	761.54						Acylphosphate phosphohydrolase (EC 3.6.1.7)	GO:0003998|acylphosphatase activity	lmo1381
QI0054_1565	0.75	1.382	16.985	0	1562.6	857.036	900.41	1119.2						FIG011684: hypothetical protein		lmo1382
QI0054_1566	4.875	0.691	19.328	0	630.626	326.326	346.312	371.728						Isopentenyl-diphosphate delta-isomerase, FMN-dependent (EC 5.3.3.2)	GO:0004452|isopentenyl-diphosphate delta-isomerase activity	lmo1383		Fatty Acids, Lipids, and Isoprenoids	Isoprenoids	Mevalonate metabolic pathway
QI0054_1567	0.75	6.22	18.743	95.706	712.448	800.358	923.498	538.503						Rhodanese domain protein UPF0176, Firmicutes subgroup		lmo1384
QI0054_1568	0	4.838	0	0	464.987	393.309	415.574	359.672						Uncharacterized UPF0750 membrane protein		lmo1385
QI0054_157	0	0	0	10.441	63.861	24.045	32.982	4.019						Protein gp22 [Bacteriophage A118]
QI0054_1570	0	0.691	0.586	0	145.683	128.813	79.157	156.729						Pyrroline-5-carboxylate reductase (EC 1.5.1.2), ProG-like	GO:0004735|pyrroline-5-carboxylate reductase activity	lmo1387		Amino Acids and Derivatives	Proline and 4-hydroxyproline	Proline biosynthesis (for review)
QI0054_1572	0	0	30.457	42.923	1273.23	2210.43	1861.84	1157.38						Purine nucleoside ABC transporter, ATP-binding protein		lmo1389
QI0054_1573	3.75	1.382	43.928	67.864	1255.27	1504.54	1576.54	884.11						Purine nucleoside ABC transporter, permease protein 1		lmo1390
QI0054_1574	3	0	45.685	84.105	1430.88	1731.25	1845.35	944.39						Purine nucleoside ABC transporter, permease protein 2		lmo1391
QI0054_1575	0	0	5.857	9.281	159.652	279.953	303.435	80.374						FIG001621: Zinc protease		lmo1392
QI0054_1576	0	0	28.114	60.904	179.609	398.461	580.484	231.074						Uncharacterized zinc protease YmfH		lmo1393					lmo1393
QI0054_1577	1.5	0	0	0	544.813	286.824	303.435	361.681						Oxidoreductase, short-chain dehydrogenase/reductase family		lmo1394
QI0054_1578	13.501	6.911	12.886	173.43	2123.37	1425.53	1954.19	1396.49						Transcriptional regulator in cluster with unspecified monosaccharide ABC transport system		lmo1395
QI0054_1579	0	0	10.543	0	185.596	168.316	123.683	120.56						CDP-diacylglycerol--glycerol-3-phosphate 3-phosphatidyltransferase (EC 2.7.8.5)	GO:0008444|CDP-diacylglycerol-glycerol-3-phosphate 3-phosphatidyltransferase activity	lmo1396		Stress Response, Defense and Virulence	Resistance to antibiotics and toxic compounds	Resistance to Daptomycin
QI0054_158	0	1.382	0	16.241	1083.64	532.427	756.938	452.101						hypothetical protein
QI0054_1581	6	9.675	27.528	155.449	2376.82	1511.4	1513.88	1368.36						RecA protein		lmo1398	recA	DNA Processing	DNA repair	RecA and RecX
QI0054_1585	0	0	11.714	0	295.356	163.163	184.7	138.644						YMCA protein		lmo1402
QI0054_1586	0	4.838	0.586	0	460.995	460.292	514.52	385.793						DNA mismatch repair protein MutS		lmo1403	mutS	DNA Processing	DNA repair	DNA repair system including RecA, MutS and a hypothetical protein
QI0054_1587	5.25	0	15.228	67.284	435.052	506.664	468.345	285.326						DNA mismatch repair protein MutL		lmo1404	mutL	DNA Processing	DNA repair	DNA repair, bacterial MutHLS system
QI0054_1588	0	0	7.028	0	113.752	161.446	135.226	80.374						Glycerol-3-phosphate responsive antiterminator (mRNA-binding)		lmo1405
QI0054_159	0	0.691	6.443	6.38	556.787	393.309	314.979	375.747						Phage holin
QI0054_1593	0	0	0	0	31.93	13.74	49.473	58.271						hypothetical protein		lmo1410					lmo1410
QI0054_1594	0	0	0	0	25.943	18.893	28.035	32.149						Uncharacterized transcriptional regulator YozG, Cro/CI family		lmo1411					lmo1411
QI0054_1597	0	0	1.171	19.721	878.087	820.968	885.568	703.269						3-ketoacyl-CoA thiolase (EC 2.3.1.16) @ Acetyl-CoA acetyltransferase (EC 2.3.1.9)	GO:0003988|acetyl-CoA C-acyltransferase activity;GO:0003985|acetyl-CoA C-acetyltransferase activity	lmo1414		Cofactors, Vitamins, Prosthetic Groups	Biotin	Biotin synthesis & utilization
QI0054_16	0	0.691	0	0	135.704	96.18	108.841	44.205						FIG00774380: hypothetical protein
QI0054_160	0	3.455	0	48.723	1315.13	834.708	786.622	942.38						N-acetylmuramoyl-L-alanine amidase (EC 3.5.1.28)	GO:0008745|N-acetylmuramoyl-L-alanine amidase activity
QI0054_1600	0	0	0	8.12	59.87	194.078	217.682	104.486						Uncharacterized MFS-type transporter YxiO		lmo1417
QI0054_1603	0	0	0	16.241	273.404	298.846	460.1	196.915						UDP-N-acetylenolpyruvoylglucosamine reductase (EC 1.3.1.98)		lmo1420	murB
QI0054_1605	0	0	1.171	8.12	357.222	151.141	191.296	223.037						Glycine betaine ABC transport system, permease protein OpuAB / Glycine betaine ABC transport system, glycine betaine-binding protein OpuAC		lmo1422		Stress Response, Defense and Virulence	Stress Response: Osmotic stress	Choline uptake and conversion to betaine clusters
QI0054_1606	1.5	17.277	27.528	136.888	5254.55	2933.5	3443.33	3329.48						hypothetical protein		lmo1423
QI0054_1608	0.75	20.041	0	0	636.613	369.264	314.979	351.634						Choline ABC transport system, permease protein OpuBD		lmo1425	opuCD	Stress Response, Defense and Virulence	Stress Response: Osmotic stress	Choline uptake and conversion to betaine clusters
QI0054_1609	1.5	1.382	14.057	49.303	951.926	666.392	603.572	622.895						Choline ABC transport system, choline-binding protein OpuBC		lmo1426	opuCC	Stress Response, Defense and Virulence	Stress Response: Osmotic stress	Choline uptake and conversion to betaine clusters
QI0054_1610	0	2.073	0	0	969.887	628.607	712.412	556.587						Choline ABC transport system, permease protein OpuBB		lmo1427	opuCB	Stress Response, Defense and Virulence	Stress Response: Osmotic stress	Choline uptake and conversion to betaine clusters
QI0054_1613	0	0	0	0	47.896	13.74	13.193	18.084						hypothetical protein		lmo1430
QI0054_1614	0	4.838	7.028	0	329.282	518.687	502.976	227.055						Bis-ABC ATPase YbiT		lmo1431
QI0054_1615	5.25	2.764	14.057	214.033	1159.47	1021.92	1192.3	649.017						hypothetical protein		lmo1432
QI0054_1616	1.5	4.146	47.442	87.005	2404.76	2019.79	2190.01	1659.71						similar to glutathione reductase		lmo1433
QI0054_1617	0.75	26.952	59.742	22.041	2472.61	2852.78	3083.82	2369.01						Ribonuclease J2 (endoribonuclease in RNA processing)		lmo1434		RNA Processing	RNA processing and modification	Ribonuclease J family
QI0054_1618	0.75	1.382	48.028	13.921	2011.62	1963.11	2114.15	1591.4						4-hydroxy-tetrahydrodipicolinate synthase (EC 4.3.3.7)	GO:0008840|4-hydroxy-tetrahydrodipicolinate synthase	lmo1435	dapA	Amino Acids and Derivatives	Lysine, threonine, methionine, and cysteine	Lysine DAP biosynthetic pathway
QI0054_1619	0.75	8.293	21.671	83.525	1013.79	1004.74	1091.71	733.409						Aspartokinase (EC 2.7.2.4)	GO:0004072|aspartate kinase activity	lmo1436		Amino Acids and Derivatives	Lysine, threonine, methionine, and cysteine	Lysine DAP biosynthetic pathway
QI0054_162	0	0	0	8.701	197.569	158.011	118.735	156.729						hypothetical protein		lmo0638
QI0054_1620	1.5	0	9.371	34.802	792.274	867.341	902.059	548.55						Aspartate-semialdehyde dehydrogenase (EC 1.2.1.11)	GO:0004073|aspartate-semialdehyde dehydrogenase activity	lmo1437		Amino Acids and Derivatives	Lysine, threonine, methionine, and cysteine	Lysine DAP biosynthetic pathway
QI0054_1621	0	1.382	5.857	325.98	1123.55	1087.18	1447.91	691.213						Uncharacterized protein YqgF		lmo1438
QI0054_1622	1.5	11.057	44.514	475.629	15284.7	14918.3	14507.2	11141.8						Superoxide dismutase [Mn] (EC 1.15.1.1)	GO:0004784|superoxide dismutase activity	lmo1439	sod	Stress Response, Defense and Virulence	Stress Response	Protection from Reactive Oxygen Species
QI0054_1623	0	0	0	5.8	111.756	273.083	268.804	46.215						Uncharacterized membrane protein YqgB		lmo1440
QI0054_1625	0	0	4.686	0	57.874	56.678	47.824	58.271						hypothetical protein		lmo1442
QI0054_1626	0	0	1.171	0	61.865	37.785	70.911	42.196						hypothetical protein		lmo1443					lmo1443
QI0054_1627	0	4.146	0	44.083	11.974	42.938	19.789	22.103						Foldase protein PrsA precursor (EC 5.2.1.8)	GO:0003755|peptidyl-prolyl cis-trans isomerase activity	lmo1444		Protein Fate (folding, modification, targeting, degradation)	Protein folding	Peptidyl-prolyl cis-trans isomerase
QI0054_1628	0	0	0	5.22	137.7	273.083	286.944	152.71						Zinc uptake regulation protein Zur		lmo1445	zurR
QI0054_163	0	0	0	30.162	25.943	6.87	4.947	22.103						hypothetical protein		lmo2271
QI0054_1632	0	0	0	54.523	373.187	616.585	639.852	383.784						Endonuclease IV (EC 3.1.21.2)	GO:0008833|deoxyribonuclease IV (phage-T4-induced) activity	lmo1449		DNA Processing	DNA repair	DNA repair, bacterial
QI0054_1633	0.75	4.146	14.057	0	367.2	345.219	379.294	253.177						DEAD-box ATP-dependent RNA helicase CshB (EC 3.6.4.13)		lmo1450		RNA Processing	RNA processing and modification	ATP-dependent RNA helicases, bacterial
QI0054_1634	0	8.293	2.343	0	99.783	120.225	155.016	122.57						4-hydroxy-3-methylbut-2-enyl diphosphate reductase (EC 1.17.7.4)		lmo1451	ispH	Fatty Acids, Lipids, and Isoprenoids	Isoprenoids	Nonmevalonate Branch of Isoprenoid Biosynthesis
QI0054_1635	0	0	2.343	1.16	311.322	182.056	252.313	261.214						GTP cyclohydrolase 1 type 2 homolog YbgI		lmo1452
QI0054_1636	0	1.382	0	0	131.713	144.271	136.876	92.43						tRNA (adenine(22)-N(1))-methyltransferase (EC 2.1.1.217)		lmo1453
QI0054_1638	3	6.22	5.857	27.842	387.156	504.947	555.748	293.364						DNA primase DnaG		lmo1455	dnaG	Cell Cycle, Cell Division and Death	0	Macromolecular synthesis operon
QI0054_164	0	0	4.686	0	496.917	108.203	117.086	150.7						hypothetical protein
QI0054_1640	0	0	0	12.761	107.765	82.44	52.771	82.383						Phosphoenolpyruvate synthase regulatory protein		lmo1457		Energy and Precursor Metabolites Generation	Central Metabolism	Pyruvate metabolism I: anaplerotic reactions, PEP
QI0054_1641	0	4.838	7.614	34.802	147.678	87.593	138.525	92.43						Glycyl-tRNA synthetase beta chain (EC 6.1.1.14)	GO:0004820|glycine-tRNA ligase activity	lmo1458	glyS	Protein Synthesis	Aminoacyl-tRNA-synthetases	Glycyl-tRNA synthetase
QI0054_1642	3.75	2.764	0	4.06	45.9	53.243	65.964	54.252						Glycyl-tRNA synthetase alpha chain (EC 6.1.1.14)	GO:0004820|glycine-tRNA ligase activity	lmo1459	glyQ	Protein Synthesis	Aminoacyl-tRNA-synthetases	Glycyl-tRNA synthetase
QI0054_1644	0	0	0	32.482	165.639	123.66	95.648	96.448						hypothetical protein		lmo1461					lmo1461
QI0054_1646	0	0	2.343	5.8	165.639	195.796	169.858	92.43						Cytidine deaminase (EC 3.5.4.5)	GO:0004126|cytidine deaminase activity	lmo1463
QI0054_1647	0	0	7.028	0	109.761	87.593	107.192	80.374						Diacylglycerol kinase (EC 2.7.1.107)	GO:0004143|diacylglycerol kinase activity	lmo1464
QI0054_1648	0	0	11.128	0	155.661	156.293	103.893	92.43						Metal-dependent hydrolase YbeY, involved in rRNA and/or ribosome maturation and assembly		lmo1465		Protein Synthesis	Translation	Translation elongation factors, bacterial
QI0054_1649	0	0.691	0	25.522	2167.28	1514.84	1779.38	1360.32						Membrane protein containing HD superfamily hydrolase domain, YQFF ortholog		lmo1466
QI0054_1652	1.5	1.382	49.199	174.591	6296.28	7311.42	7604.01	5057.51						Transamidase GatB domain protein		lmo1468		Cell Cycle, Cell Division and Death	0	Macromolecular synthesis operon
QI0054_1654	0	1.382	10.543	16.241	75.835	103.05	100.595	54.252						16S rRNA (uracil(1498)-N(3))-methyltransferase (EC 2.1.1.193)		lmo1470		Stress Response, Defense and Virulence	Stress Response: Heat/cold shock	Heat shock dnaK gene cluster extended
QI0054_1655	0	0	0	23.201	31.93	103.05	89.052	62.29						Ribosomal protein L11 methyltransferase		lmo1471	prmA	Stress Response, Defense and Virulence	Stress Response: Heat/cold shock	Heat shock dnaK gene cluster extended
QI0054_1656	0	1.382	78.484	274.937	971.882	1358.55	1231.88	711.306						Chaperone protein DnaJ		lmo1472	dnaJ	Stress Response, Defense and Virulence	Stress Response: Heat/cold shock	Heat shock dnaK gene cluster extended
QI0054_1657	14.251	16.586	123.584	694.882	1732.22	1678	1711.77	1177.47						Chaperone protein DnaK		lmo1473	dnaK	Stress Response, Defense and Virulence	Stress Response: Heat/cold shock	Heat shock dnaK gene cluster extended
QI0054_1658	3	0	12.886	96.286	203.556	180.338	250.664	214.999						Heat shock protein GrpE		lmo1474	grpE	Stress Response, Defense and Virulence	Stress Response: Heat/cold shock	Heat shock dnaK gene cluster extended
QI0054_1659	1.5	29.716	29.285	78.885	562.774	669.827	672.834	554.578						Heat-inducible transcription repressor HrcA		lmo1475	hrcA	Stress Response, Defense and Virulence	Stress Response: Heat/cold shock	Heat shock dnaK gene cluster extended
QI0054_166	0	0	0	0	27.939	10.305	3.298	16.075						FIG00775099: hypothetical protein
QI0054_1660	0	1.382	0	0.58	79.826	130.53	84.104	44.205						Oxygen-independent coproporphyrinogen-III oxidase-like protein YggW		lmo1476	hemN	Stress Response, Defense and Virulence	Stress Response: Heat/cold shock	Heat shock dnaK gene cluster extended
QI0054_1661	2.25	0	0	0	41.909	61.83	65.964	58.271						NAD-dependent, hopanoid-associated epimerase/dehydratase family acting on nucleotide-sugars		lmo1477
QI0054_1662	0	2.073	0	0	11.974	6.87	3.298	6.028						Transcriptional regulator, MerR family		lmo1478
QI0054_1663	0	1.382	7.028	8.701	179.609	273.083	338.066	126.588						Translation elongation factor LepA		lmo1479	lepA	DNA Processing	DNA uptake, competence	DNA internalization-related cluster
QI0054_1664	0	1.382	0	0	109.761	109.92	179.752	20.093						SSU ribosomal protein S20p		lmo1480	rpsT	DNA Processing	DNA uptake, competence	DNA internalization-related cluster
QI0054_1665	0	0	0	15.081	457.004	396.744	535.958	327.522						DNA polymerase III delta subunit (EC 2.7.7.7)	GO:0003887|DNA-directed DNA polymerase activity	lmo1481	holA	DNA Processing	DNA uptake, competence	DNA internalization-related cluster
QI0054_1666	0.75	0.691	1.171	0	123.73	111.638	168.208	98.458						DNA internalization-related competence protein ComEC/Rec2		lmo1482	comEC	DNA Processing	DNA uptake, competence	DNA internalization-related cluster
QI0054_1667	0	0	0	0	51.887	37.785	56.069	22.103						dCMP deaminase (EC 3.5.4.12) @ Late competence protein ComEB	GO:0004132|dCMP deaminase activity	lmo1483	comEB	DNA Processing	DNA uptake, competence	Late competence
QI0054_1668	0	0	0	0	0	17.175	1.649	8.037						Late competence protein ComEA, DNA receptor		lmo1484	comEA	DNA Processing	DNA uptake, competence	DNA internalization-related cluster
QI0054_167	0	0	0	6.96	5.987	6.87	6.596	6.028						FIG00774504: hypothetical protein
QI0054_1671	0	6.22	6.443	8.12	512.882	451.704	554.099	307.429						Hydrolase (HAD superfamily), YqeK		lmo1487
QI0054_1672	0	0	0	16.241	69.848	99.615	187.998	82.383						Nicotinate-nucleotide adenylyltransferase (EC 2.7.7.18)	GO:0004515|nicotinate-nucleotide adenylyltransferase activity	lmo1488	nadD	Cofactors, Vitamins, Prosthetic Groups	NAD and NADP	NAD and NADP cofactor biosynthesis bacterial
QI0054_1673	0	0	0	0	33.926	34.35	36.28	16.075						RNA-binding protein YhbY		lmo1489
QI0054_1674	0	0	3.514	0	107.765	204.383	206.138	134.626						Shikimate 5-dehydrogenase I alpha (EC 1.1.1.25)	GO:0004764|shikimate 3-dehydrogenase (NADP+) activity	lmo1490		Amino Acids and Derivatives	Aromatic amino acids and derivatives	Chorismate Synthesis
QI0054_1675	0	0	9.371	0	339.261	479.184	448.556	233.083						GTP-binding protein YqeH, required for biogenesis of 30S ribosome subunit		lmo1491		Protein Synthesis	0	Universal GTPases
QI0054_1677	4.125	0	4.686	22.621	1414.92	1885.82	2043.24	988.595						Oligoendopeptidase F-like protein		lmo1493
QI0054_1678	1.5	0	7.028	0	518.869	583.952	514.52	273.27						5'-methylthioadenosine nucleosidase (EC 3.2.2.16) @ S-adenosylhomocysteine nucleosidase (EC 3.2.2.9)	GO:0008930|methylthioadenosine nucleosidase activity;GO:0008782|adenosylhomocysteine nucleosidase activity	lmo1494		Nucleosides and Nucleotides	0	Adenosyl nucleosidases
QI0054_1679	0	0	3.514	55.103	341.256	333.196	412.276	329.532						Hypothetical protein perhaps functionally coupled to transcription elongation factor GreA		lmo1495
QI0054_168	0	0	0	0	15.965	1.718	16.491	2.009						hypothetical protein		lmo0082
QI0054_1680	0	1.382	12.886	34.802	227.504	200.948	242.418	82.383						Transcription elongation factor GreA		lmo1496	greA
QI0054_1681	0.75	0	0	22.041	55.878	111.638	93.999	36.168						Uridine kinase (EC 2.7.1.48)	GO:0004849|uridine kinase activity	lmo1497	udk
QI0054_1682	0	0	6.443	5.8	37.917	44.655	93.999	8.037						FIG011945: O-methyltransferase family protein		lmo1498
QI0054_1683	0	0.691	1.171	0	161.648	273.083	247.365	114.532						Murein endolytic transglycosylase MltG		lmo1499		Fatty Acids, Lipids, and Isoprenoids	Fatty acids	Fatty Acid Biosynthesis cluster
QI0054_1687	16.876	8.293	22.257	116.007	8549.37	4652.72	5966.45	4147.28						UPF0297 protein YrzL		lmo1503
QI0054_1688	0	2.073	39.828	41.182	147.678	151.141	150.068	88.411						Alanyl-tRNA synthetase (EC 6.1.1.7)	GO:0004813|alanine-tRNA ligase activity	lmo1504	alaS	Protein Synthesis	Aminoacyl-tRNA-synthetases	tRNA aminoacylation, Ala
QI0054_1689	0	0	0	4.06	7.983	12.023	11.544	20.093						ABC-type antimicrobial peptide transport system, ATPase component		lmo1063					lmo1063
QI0054_169	0	0	0	17.401	287.374	125.378	151.717	140.654						Transcriptional regulator, MerR family		lmo0083
QI0054_1690	0	0	0	6.96	7.983	6.87	1.649	34.159						ABC transporter, permease protein		lmo1062					lmo1062
QI0054_1691	0	8.984	3.514	0	331.278	228.428	204.489	291.354						Uncharacterized transcriptional response regulator YclJ		lmo1060
QI0054_1693	1.5	0	52.713	12.761	734.4	987.566	1081.81	653.035						RecD-like DNA helicase YrrC		lmo1509		DNA Processing	DNA repair	DNA repair, bacterial RecBCD pathway
QI0054_1694	0	0	7.028	0	209.543	281.671	343.013	182.85						TPR domain protein		lmo1510
QI0054_1696	5.25	0	5.857	44.083	542.817	891.386	977.918	548.55						tRNA-specific 2-thiouridylase MnmA (EC 2.8.1.13)		lmo1512	mnmA	RNA Processing	RNA processing and modification	5-methylaminomethyl-2-thiouridine
QI0054_1697	5.25	0	17.571	53.363	506.895	726.505	695.921	407.896						Cysteine desulfurase (EC 2.8.1.7)	GO:0031071|cysteine desulfurase activity	lmo1513		Cofactors, Vitamins, Prosthetic Groups	Fe-S clusters	Fe-S cluster assembly	lmo1513
QI0054_1698	2.25	0	8.2	0	981.86	748.833	773.429	878.082						Replication-associated recombination protein RarA		lmo1514		DNA Processing	DNA recombination	Replication-associated recombination protein RarA
QI0054_1699	3.75	0	0	6.38	231.496	224.993	329.821	112.523						Iron-sulfur cluster regulator IscR		lmo1515		Cofactors, Vitamins, Prosthetic Groups	Fe-S clusters	Fe-S cluster assembly
QI0054_17	0	0	0	0	27.939	17.175	56.069	8.037						N-acetylglucosaminidase (EC 3.2.1.96) Auto	GO:0033925|mannosyl-glycoprotein endo-beta-N-acetylglucosaminidase activity
QI0054_1700	0	0	0	16.241	47.896	109.92	42.877	74.346						Ammonium transporter		lmo1516
QI0054_1701	0.75	0	0	0	0	29.198	8.246	6.028						Nitrogen regulatory protein P-II		lmo1517
QI0054_1702	0	1.382	4.686	18.561	291.365	281.671	220.98	198.925						hypothetical protein		lmo1518
QI0054_1703	1.5	0	15.814	17.981	87.809	147.706	153.367	82.383						Aspartyl-tRNA synthetase (EC 6.1.1.12)	GO:0004815|aspartate-tRNA ligase activity	lmo1519	aspS	Protein Synthesis	Aminoacyl-tRNA-synthetases	tRNA aminoacylation, Asn
QI0054_1704	0	0.691	0	0	113.752	96.18	102.244	94.439						Histidyl-tRNA synthetase (EC 6.1.1.21)	GO:0004821|histidine-tRNA ligase activity	lmo1520	hisS	Protein Synthesis	Aminoacyl-tRNA-synthetases	tRNA aminoacylation, His
QI0054_1706	0	0	5.857	57.423	582.73	503.229	625.01	468.176						D-aminoacyl-tRNA deacylase (EC 3.1.1.96)		lmo1522		Protein Synthesis	Aminoacyl-tRNA-synthetases	tRNA aminoacylation, Tyr
QI0054_1708	0	0	0	0	23.948	37.785	42.877	38.177						Adenine phosphoribosyltransferase (EC 2.4.2.7)	GO:0003999|adenine phosphoribosyltransferase activity	lmo1524	apt
QI0054_1709	3.75	0.691	0	2.32	1444.85	1356.83	1344.02	902.194						Single-stranded-DNA-specific exonuclease RecJ		lmo1525		DNA Processing	DNA repair	DNA Repair Base Excision
QI0054_171	0	0	0	0	15.965	6.87	0	24.112						hypothetical protein		lmo0085					lmo0085
QI0054_1710	2.25	1.382	16.4	53.943	3370.66	1602.43	1861.84	2240.41						Uncharacterized membrane protein YrvD		lmo1526
QI0054_1711	0	5.529	16.4	26.102	2013.61	2019.79	2254.32	1505						Protein translocase subunit SecD / Protein translocase subunit SecF		lmo1527
QI0054_1712	0	0	0	11.601	586.721	314.304	570.59	301.401						hypothetical protein		lmo1528
QI0054_1713	0	0	5.857	43.503	991.839	987.566	916.901	634.951						Protein translocase subunit YajC		lmo1529
QI0054_1714	0	1.382	0	0	193.578	250.756	290.242	138.644						Queuine tRNA-ribosyltransferase (EC 2.4.2.29)	GO:0008479|queuine tRNA-ribosyltransferase activity	lmo1530	tgt	RNA Processing	RNA processing and modification	Queuosine and archaeosine
QI0054_1715	0	1.382	8.2	48.723	193.578	290.259	443.609	182.85						S-adenosylmethionine:tRNA ribosyltransferase-isomerase (EC 2.4.99.17)		lmo1531	queA	RNA Processing	RNA processing and modification	Queuosine and archaeosine
QI0054_1716	0	0	7.028	1.74	101.778	151.141	225.927	76.355						Holliday junction ATP-dependent DNA helicase RuvB (EC 3.6.4.12)		lmo1532	ruvB	DNA Processing	DNA recombination	RuvABC plus a hypothetical
QI0054_1717	0	0	1.171	0	123.73	142.553	194.594	102.476						Holliday junction ATP-dependent DNA helicase RuvA (EC 3.6.4.12)		lmo1533	ruvA	DNA Processing	DNA recombination	RuvABC plus a hypothetical
QI0054_1718	3.75	0	11.128	15.081	229.5	305.716	295.189	178.831						L-lactate dehydrogenase (EC 1.1.1.27)	GO:0004459|L-lactate dehydrogenase activity	lmo1534		Energy and Precursor Metabolites Generation	Fermentation	Fermentations: Lactate
QI0054_172	0.75	0	1.171	8.12	45.9	39.503	16.491	76.355						hypothetical protein		lmo0086
QI0054_1720	0	0	0	12.181	157.656	121.943	156.665	104.486						Prephenate dehydratase (EC 4.2.1.51)	GO:0004664|prephenate dehydratase activity	lmo1536		Amino Acids and Derivatives	Aromatic amino acids and derivatives	Chorismate Synthesis
QI0054_1721	2.25	0	12.886	0	287.374	226.711	257.26	188.878						GTP-binding protein Obg		lmo1537	obgE	Protein Synthesis	0	Universal GTPases
QI0054_1722	51.003	1.382	202.068	480.269	7523.61	6133.21	6769.57	6220.92						Glycerol kinase (EC 2.7.1.30)	GO:0004370|glycerol kinase activity	lmo1538	glpK
QI0054_1723	19.126	0	40.999	332.94	12241.3	10868.4	9383.39	9206.8						Glycerol uptake facilitator protein		lmo1539		Stress Response, Defense and Virulence	Stress Response: Osmotic stress	Osmoregulation
QI0054_1724	0	0	0	0	5.987	17.175	1.649	2.009						LSU ribosomal protein L27p		lmo1540	rpmA	Protein Synthesis	Ribosome biogenesis	Ribosome LSU, bacterial
QI0054_1725	0	0	7.614	0	75.835	127.095	115.437	44.205						FIG139598: Potential ribosomal protein		lmo1541
QI0054_1726	3.75	6.911	28.7	68.444	872.1	1282.98	1395.14	725.372						LSU ribosomal protein L21p		lmo1542	rplU	Protein Synthesis	Ribosome biogenesis	Ribosome LSU, bacterial
QI0054_1727	3.75	0	3.514	0	31.93	75.57	87.402	68.318						Ribonuclease G		lmo1543		RNA Processing	RNA processing and modification	RNA processing and degradation, bacterial	lmo1543
QI0054_173	0	0	0	0	5.987	25.763	19.789	34.159						hypothetical protein		lmo0087					lmo0087
QI0054_1730	0	0	8.2	2.32	73.839	206.101	212.734	60.28						Rod shape-determining protein MreD		lmo1546	mreD
QI0054_1731	0.75	10.366	31.042	33.642	221.517	408.766	489.784	212.99						Rod shape-determining protein MreC		lmo1547	mreC
QI0054_1733	0	0.691	0	0	19.957	0	4.947	36.168						UPF0758 family protein		lmo1549	radC
QI0054_1734	0	0	0	0	0	6.87	0	6.028						Late competence protein ComC, processing protease		lmo1550	comC	DNA Processing	DNA uptake, competence	Late competence
QI0054_1735	0	0	2.343	0	71.843	54.96	39.578	26.121						Dihydrofolate synthase (EC 6.3.2.12) @ Folylpolyglutamate synthase (EC 6.3.2.17)	GO:0008841|dihydrofolate synthase activity;GO:0004326|tetrahydrofolylpolyglutamate synthase activity	lmo1551	folC	Cofactors, Vitamins, Prosthetic Groups	Folate and pterines	Folate Biosynthesis
QI0054_1736	0	0	16.985	62.644	139.696	161.446	225.927	130.607						Valyl-tRNA synthetase (EC 6.1.1.9)	GO:0004832|valine-tRNA ligase activity	lmo1552	valS	Protein Synthesis	Aminoacyl-tRNA-synthetases	tRNA aminoacylation, Val
QI0054_1737	0	0	22.257	20.301	365.204	448.269	526.064	327.522						Glutamate-1-semialdehyde 2,1-aminomutase (EC 5.4.3.8)	GO:0042286|glutamate-1-semialdehyde 2,1-aminomutase activity	lmo1553	hemL	Cofactors, Vitamins, Prosthetic Groups	Tetrapyrroles	Heme Biosynthesis: protoporphyrin-, coproporphyrin- and siroheme-dependent pathways
QI0054_1738	0	1.382	12.886	6.96	107.765	224.993	220.98	134.626						Porphobilinogen synthase (EC 4.2.1.24)	GO:0004655|porphobilinogen synthase activity	lmo1554	hemB	Cofactors, Vitamins, Prosthetic Groups	Tetrapyrroles	Metal chelatases
QI0054_1740	0	0	7.028	23.781	249.456	324.609	410.627	140.654						Porphobilinogen deaminase (EC 2.5.1.61)	GO:0004418|hydroxymethylbilane synthase activity	lmo1556	hemC	Cofactors, Vitamins, Prosthetic Groups	Tetrapyrroles	Metal chelatases
QI0054_1741	0.75	0	0	0	249.456	278.236	379.294	178.831						Glutamyl-tRNA reductase (EC 1.2.1.70)	GO:0008883|glutamyl-tRNA reductase activity	lmo1557	hemA	Cofactors, Vitamins, Prosthetic Groups	Tetrapyrroles	Heme Biosynthesis: protoporphyrin-, coproporphyrin- and siroheme-dependent pathways
QI0054_1742	0	2.073	8.2	0	193.578	109.92	178.103	86.402						GTP-binding protein EngB		lmo1558	engB	Protein Synthesis	0	Universal GTPases
QI0054_1743	0	0	24.014	0	139.696	108.203	118.735	138.644						Threonyl-tRNA synthetase (EC 6.1.1.3)	GO:0004829|threonine-tRNA ligase activity	lmo1559	thrS	Protein Synthesis	Aminoacyl-tRNA-synthetases	tRNA aminoacylation, Thr
QI0054_1744	3	0	24.6	60.324	1343.07	948.063	1070.27	926.306						Helicase loader DnaI		lmo1560	dnaI
QI0054_1745	0	0	8.2	51.043	961.904	996.154	1090.06	868.035						Helicase loader DnaB		lmo1561	dnaB
QI0054_1746	0	4.146	0	0	109.761	121.943	49.473	38.177						Ribonucleotide reductase transcriptional regulator NrdR		lmo1562	nrdR	Nucleosides and Nucleotides	0	Ribonucleotide reduction
QI0054_1749	1.5	0	30.457	9.861	2308.97	1803.38	2005.31	1569.29						DNA polymerase I (EC 2.7.7.7)	GO:0003887|DNA-directed DNA polymerase activity	lmo1565	polA	DNA Processing	DNA repair	DNA Repair Base Excision
QI0054_175	0	0	0	0	11.974	0	9.895	12.056						ATP synthase delta chain (EC 3.6.3.14)		lmo0089		Respiration	ATP synthases	F0F1-type ATP synthase
QI0054_1750	3.75	13.822	1.757	6.96	1141.51	719.635	984.514	614.858						Isocitrate dehydrogenase [NADP] (EC 1.1.1.42)	GO:0004450|isocitrate dehydrogenase (NADP+) activity	lmo1566	citC	Energy and Precursor Metabolites Generation	Central Metabolism	Anaerobic module of TCA
QI0054_1751	0	0	30.457	15.081	1081.64	910.278	826.2	763.549						Citrate synthase (si) (EC 2.3.3.1)	GO:0004108|citrate (Si)-synthase activity	lmo1567	citZ	Energy and Precursor Metabolites Generation	Central Metabolism	Anaerobic module of TCA
QI0054_1753	0.75	0	0	42.343	1371.01	953.216	1053.78	872.054						UPF0716 protein FxsA		lmo1569	fxsA
QI0054_1754	9.751	2.764	110.112	479.109	11167.7	8474.17	8304.88	7707.83						Pyruvate kinase (EC 2.7.1.40) / Phosphohistidine swiveling domain	GO:0004743|pyruvate kinase activity	lmo1570	pykA	Energy and Precursor Metabolites Generation	Central Metabolism	Glycolysis and Gluconeogenesis
QI0054_1755	0	6.911	51.542	100.926	1418.91	1511.4	1634.26	908.222						6-phosphofructokinase (EC 2.7.1.11)	GO:0003872|6-phosphofructokinase activity	lmo1571	pfkA	Energy and Precursor Metabolites Generation	Central Metabolism	Glycolysis and Gluconeogenesis
QI0054_1756	0	0	14.057	39.442	327.287	395.026	316.628	180.841						Acetyl-coenzyme A carboxyl transferase alpha chain (EC 6.4.1.2)	GO:0003989|acetyl-CoA carboxylase activity	lmo1572	accA	Fatty Acids, Lipids, and Isoprenoids	Fatty acids	Fatty Acid Biosynthesis FASII
QI0054_1757	0	4.146	5.857	66.124	335.269	413.919	427.118	210.981						Acetyl-coenzyme A carboxyl transferase beta chain (EC 6.4.1.2)	GO:0003989|acetyl-CoA carboxylase activity	lmo1573	accD	Fatty Acids, Lipids, and Isoprenoids	Fatty acids	Fatty Acid Biosynthesis FASII
QI0054_1758	6	0	15.228	20.881	329.282	578.8	593.677	283.317						DNA polymerase III alpha subunit (EC 2.7.7.7)	GO:0003887|DNA-directed DNA polymerase activity	lmo1574	dnaE
QI0054_1759	1.5	5.529	17.571	45.243	1472.79	1781.05	2104.26	950.418						3'-to-5' oligoribonuclease A, Bacillus type		lmo1575		RNA Processing	RNA processing and modification	RNA processing and degradation, bacterial
QI0054_176	0	0	0	0	3.991	70.418	24.737	26.121						ATP synthase alpha chain (EC 3.6.3.14)		lmo0090		Respiration	ATP synthases	F0F1-type ATP synthase
QI0054_1762	2.25	2.764	66.185	77.145	4564.06	3514.02	3514.24	3735.36						Proline dipeptidase (EC 3.4.13.9)		lmo1578
QI0054_1765	0	0	30.457	28.422	401.126	755.703	719.009	279.298						Acetate kinase (EC 2.7.2.1)	GO:0008776|acetate kinase activity	lmo1581	ackA	Carbohydrates	Sugar alcohols	Ethanolamine utilization
QI0054_1766	0	0	12.886	52.203	405.117	625.172	641.501	277.289						Adenine-specific methyltransferase (EC 2.1.1.72)	GO:0009007|site-specific DNA-methyltransferase (adenine-specific) activity	lmo1582
QI0054_1767	0	0	8.2	30.162	1167.46	1863.49	2015.2	1354.3						Thiol peroxidase, Tpx-type (EC 1.11.1.15)	GO:0051920|peroxiredoxin activity	lmo1583	tpx
QI0054_1769	5.25	0.691	0	0	157.656	309.151	257.26	122.57						Protease IV		lmo1585
QI0054_177	0	0	0.586	0	15.965	5.153	32.982	36.168						ATP synthase gamma chain (EC 3.6.3.14)		lmo0091		Respiration	ATP synthases	F0F1-type ATP synthase
QI0054_1770	0	0	36.314	22.621	912.013	1011.61	1108.2	695.232						NAD kinase (EC 2.7.1.23) homolog	GO:0003951|NAD+ kinase activity	lmo1586	ppnK
QI0054_1771	0	0.691	0	0	113.752	104.768	143.472	36.168						Ornithine carbamoyltransferase (EC 2.1.3.3)	GO:0004585|ornithine carbamoyltransferase activity	lmo1587	argF	Amino Acids and Derivatives	Arginine; urea cycle, creatine, polyamines	Arginine biosynthesis
QI0054_1772	0	0.691	0	0	53.883	63.548	75.859	42.196						N-acetylornithine aminotransferase (EC 2.6.1.11)	GO:0003992|N2-acetyl-L-ornithine:2-oxoglutarate 5-aminotransferase activity	lmo1588	argD	Amino Acids and Derivatives	Proline and 4-hydroxyproline	Proline biosynthesis (for review)
QI0054_1773	0	0	0	0	15.965	13.74	9.895	6.028						N-acetylglutamate kinase (EC 2.7.2.8)	GO:0003991|acetylglutamate kinase activity	lmo1589	argB	Amino Acids and Derivatives	Proline and 4-hydroxyproline	Proline biosynthesis (for review)
QI0054_1774	0	0	0	0	15.965	5.153	13.193	26.121						Glutamate N-acetyltransferase (EC 2.3.1.35) @ N-acetylglutamate synthase (EC 2.3.1.1)	GO:0004358|glutamate N-acetyltransferase activity;GO:0004042|acetyl-CoA:L-glutamate N-acetyltransferase activity	lmo1590	argJ	Amino Acids and Derivatives	Proline and 4-hydroxyproline	Proline biosynthesis (for review)
QI0054_1775	0	0	0	0	35.922	25.763	75.859	44.205						N-acetyl-gamma-glutamyl-phosphate reductase (EC 1.2.1.38)	GO:0003942|N-acetyl-gamma-glutamyl-phosphate reductase activity	lmo1591	argC	Amino Acids and Derivatives	Proline and 4-hydroxyproline	Proline biosynthesis (for review)
QI0054_1776	2.25	3.455	23.428	63.804	201.561	386.439	432.065	204.953						tRNA 4-thiouridine synthase (EC 2.8.1.4)		lmo1592		Cofactors, Vitamins, Prosthetic Groups	Fe-S clusters	Fe-S cluster assembly
QI0054_1777	0	2.764	2.343	15.081	207.548	388.156	328.171	186.869						Cysteine desulfurase (EC 2.8.1.7), associated with tRNA 4-thiouridine synthase	GO:0031071|cysteine desulfurase activity	lmo1593		Cofactors, Vitamins, Prosthetic Groups	Fe-S clusters	Fe-S cluster assembly
QI0054_1778	0	0	24.6	74.244	1121.56	1607.59	2023.45	1028.78						Septation ring formation regulator EzrA		lmo1594
QI0054_1779	0	0	21.085	0	217.526	271.366	338.066	247.149						Free methionine-(R)-sulfoxide reductase, contains GAF domain		lmo1595
QI0054_178	5.625	0.691	0	0	27.939	3.435	18.14	16.075						ATP synthase beta chain (EC 3.6.3.14)		lmo0092		Respiration	ATP synthases	F0F1-type ATP synthase
QI0054_1780	8.251	2.764	23.428	134.568	1157.48	2071.31	1983.87	1010.7						SSU ribosomal protein S4p (S9e) @ SSU ribosomal protein S4p (S9e), zinc-independent		lmo1596	rpsD
QI0054_1781	0	0	0	45.243	105.77	120.225	79.157	62.29						Tyrosyl-tRNA synthetase (EC 6.1.1.1)	GO:0004831|tyrosine-tRNA ligase activity	lmo1598	tyrS	Protein Synthesis	Aminoacyl-tRNA-synthetases	tRNA aminoacylation, Tyr
QI0054_1782	0	10.366	4.1	105.566	953.921	1023.63	1063.67	815.792						Catabolite control protein A		lmo1599	ccpA	Regulation and Cell signaling	0	HPr catabolite repression system
QI0054_1783	1.5	0.691	7.028	17.401	361.213	334.914	338.066	227.055						Chorismate mutase I (EC 5.4.99.5) / 2-keto-3-deoxy-D-arabino-heptulosonate-7-phosphate synthase I beta (EC 2.5.1.54)	GO:0004106|chorismate mutase activity;GO:0003849|3-deoxy-7-phosphoheptulonate synthase activity	lmo1600	aroA	Amino Acids and Derivatives	Aromatic amino acids and derivatives	Chorismate Synthesis
QI0054_1785	0	6.22	24.014	40.602	4069.13	2569.39	3093.72	2135.93						UPF0478 protein YtxG		lmo1602
QI0054_1787	0	0.691	0	0	303.339	462.009	463.398	343.597						Alkyl hydroperoxide reductase subunit C-like protein		lmo1604
QI0054_1788	0	0	25.771	56.843	1195.39	1542.32	1881.63	900.184						UDP-N-acetylmuramate--L-alanine ligase (EC 6.3.2.8)	GO:0008763|UDP-N-acetylmuramate-L-alanine ligase activity	lmo1605	murC	Cell Cycle, Cell Division and Death	0	Cell division cluster
QI0054_1789	0	13.13	47.442	143.269	15021.3	17554.6	17833.4	12257						DNA translocase FtsK		lmo1606		DNA Processing	DNA recombination	Replication-associated recombination protein RarA
QI0054_1790	1.5	1.382	44.514	39.442	904.03	845.013	911.954	618.877						Phenylalanyl-tRNA synthetase domain protein (Bsu YtpR)		lmo1607	pheT	Protein Synthesis	Aminoacyl-tRNA-synthetases	tRNA aminoacylation, Phe
QI0054_1791	8.251	2.764	21.085	51.623	762.339	1023.63	1017.5	638.97						FIG002434: Uncharacterized protein YtpQ		lmo1608
QI0054_1792	0	0	0	17.401	81.822	87.593	108.841	52.243						FIG009688: Thioredoxin		lmo1609
QI0054_1793	0	0	4.686	26.682	341.256	204.383	347.961	152.71						hypothetical protein		lmo1610
QI0054_1794	1.5	4.838	17.571	66.704	1123.55	1154.16	1096.65	966.493						Glutamyl aminopeptidase (EC 3.4.11.7); Deblocking aminopeptidase		lmo1611		Protein Fate (folding, modification, targeting, degradation)	Protein degradation	Protein degradation
QI0054_1796	0	0	0	0	7.983	6.87	3.298	26.121						hypothetical protein		lmo1613
QI0054_1798	0	1.382	9.371	0	97.787	120.225	136.876	74.346						tRNA (guanine(46)-N(7))-methyltransferase (EC 2.1.1.33)	GO:0008176|tRNA (guanine-N7-)-methyltransferase activity	lmo1615	trmB
QI0054_1799	0	1.382	4.686	5.8	111.756	85.875	112.139	58.271						Putative phosphotransferase YtmP		lmo1616
QI0054_18	4.5	11.057	21.085	78.885	1806.06	1645.37	1908.01	1412.57						Cytochrome aa3-600 menaquinol oxidase subunit II		lmo0013	qoxA	Respiration	Biogenesis of respiratory chain components	Heme O and Heme A biosynthesis (with selected terminal oxidases)
QI0054_180	0	3.455	0	0	17.961	25.763	23.087	52.243						hypothetical protein		lmo0094					lmo0094
QI0054_1800	0	0	0.586	0	21.952	66.983	31.333	72.336						drug resistance transporter, EmrB/QacA family		lmo1617
QI0054_1801	0	0	0	0	0	10.305	0	6.028						Transcriptional regulator, MarR family		lmo1618
QI0054_1802	0	1.382	18.743	114.267	474.965	250.756	257.26	212.99						D-alanine aminotransferase (EC 2.6.1.21)	GO:0047810|D-alanine:2-oxoglutarate aminotransferase activity	lmo1619	daaA	Energy and Precursor Metabolites Generation	Central Metabolism	Pyruvate Alanine Serine Interconversions
QI0054_1803	3	13.13	70.87	162.99	1470.8	1236.6	1320.93	1119.2						Putative dipeptidase YtjP		lmo1620
QI0054_1804	0.75	0	5.857	22.041	79.826	92.745	110.49	82.383						MutT/Nudix family protein		lmo1621
QI0054_1807	0	0	11.714	0	115.748	281.671	253.962	180.841						Probable cell division protein YtgP		lmo1624
QI0054_1808	0	0	23.428	17.401	315.313	328.044	390.837	235.093						Probable cell division protein YtgP		lmo1625
QI0054_181	0	0	0	0	83.817	42.938	37.929	40.187						hypothetical protein		lmo0095
QI0054_1810	0	0	5.857	24.361	197.569	262.778	328.171	182.85						Tryptophan synthase alpha chain (EC 4.2.1.20)	GO:0004834|tryptophan synthase activity	lmo1627	trpA	Amino Acids and Derivatives	Aromatic amino acids and derivatives	Tryptophan synthesis
QI0054_1811	0.75	0	0	5.8	59.87	36.068	29.684	30.14						Tryptophan synthase beta chain (EC 4.2.1.20)	GO:0004834|tryptophan synthase activity	lmo1628	trpB	Amino Acids and Derivatives	Aromatic amino acids and derivatives	Tryptophan synthesis
QI0054_1812	0	0	0	0	3.991	18.893	0	16.075						Phosphoribosylanthranilate isomerase (EC 5.3.1.24)	GO:0004640|phosphoribosylanthranilate isomerase activity	lmo1629	trpF	Cofactors, Vitamins, Prosthetic Groups	Folate and pterines	Folate Biosynthesis
QI0054_1815	0	0	1.171	37.702	7.983	5.153	0	20.093						Anthranilate synthase, amidotransferase component (EC 4.1.3.27)	GO:0004049|anthranilate synthase activity	lmo1632	trpG	Amino Acids and Derivatives	Aromatic amino acids and derivatives	Tryptophan synthesis
QI0054_1816	0	2.073	7.028	0	29.935	20.61	6.596	32.149						Anthranilate synthase, aminase component (EC 4.1.3.27)	GO:0004049|anthranilate synthase activity	lmo1633	trpE	Amino Acids and Derivatives	Aromatic amino acids and derivatives	Tryptophan synthesis
QI0054_1818	0	1.382	0	0	51.887	87.593	84.104	38.177						PhnB protein; putative DNA binding 3-demethylubiquinone-9 3-methyltransferase domain protein		lmo1635					lmo1635
QI0054_1824	42.003	1.382	17.571	136.308	2831.83	2691.33	2602.28	2147.98						Aconitate hydratase (EC 4.2.1.3)	GO:0003994|aconitate hydratase activity	lmo1641	citB	Energy and Precursor Metabolites Generation	Central Metabolism	Anaerobic module of TCA
QI0054_1825	0	0.691	26.942	18.561	211.539	276.518	280.347	162.757						STAS domain protein		lmo1642
QI0054_1826	0	2.764	1.171	33.642	1067.67	850.166	887.217	612.849						STAS domain protein		lmo1643
QI0054_1827	0	2.073	29.285	5.8	564.769	549.602	669.536	446.073						helicase, Snf2 family		lmo1644
QI0054_1828	0	5.529	3.514	19.141	191.583	288.541	219.331	172.803						Exonuclease SbcC		lmo1645		DNA Processing	DNA repair	DNA repair, bacterial SbcCD exonuclease
QI0054_1829	2.25	0	5.857	12.761	219.522	188.926	176.454	88.411						Exonuclease SbcD		lmo1646		DNA Processing	DNA repair	DNA repair, bacterial SbcCD exonuclease
QI0054_183	0	4.838	28.114	197.212	9435.44	14303.4	13999.2	8312.64						PTS system, mannose-specific IIC component		lmo0097
QI0054_1830	0.75	0	0	21.461	107.765	58.395	123.683	88.411						Acyl-ACP:1-acyl-sn-glycerol-3-phosphate acyltransferase (EC 2.3.1.n4)		lmo1647
QI0054_1831	0	0	17.571	46.983	301.343	486.054	527.713	283.317						hypothetical protein		lmo1649
QI0054_1832	0	15.204	7.614	4.64	173.622	161.446	212.734	106.495						CcdC protein		lmo1650
QI0054_1833	0	0.691	0	29.002	97.787	94.463	163.261	138.644						Efflux ABC transporter, permease/ATP-binding protein MdlB		lmo1651		Membrane Transport	ABC transporters	Efflux ABC transporter MdlAB
QI0054_1834	3	0	11.714	8.701	179.609	243.886	268.804	225.046						Efflux ABC transporter, permease/ATP-binding protein MdlA		lmo1652		Membrane Transport	ABC transporters	Efflux ABC transporter MdlAB
QI0054_1836	0	79.474	0	0	49.891	103.05	70.911	26.121						Putative cellsurface protein		lmo1654
QI0054_1837	0	0	0	0	1.996	12.023	3.298	22.103						Uncharacterized membrane spanning protein, contains VanZ-like domain		lmo1655
QI0054_1838	0	0	0	0	15.965	13.74	4.947	14.065						hypothetical protein		lmo1656
QI0054_1839	1.5	0	57.399	120.067	804.247	1714.07	2255.97	888.128						Translation elongation factor Ts		lmo1657	tsf	Protein Synthesis	Translation	Translation elongation factors, bacterial
QI0054_184	18.001	17.968	219.054	752.886	13799.9	22885.8	22568	10667.6						PTS system, mannose-specific IID component		lmo0098
QI0054_1840	0.75	1.382	3.514	71.344	918	1683.16	1845.35	699.25						SSU ribosomal protein S2p (SAe)		lmo1658	rpsB	Protein Synthesis	Ribosome biogenesis	Ribosomal proteins, single-copy
QI0054_1841	0	0.691	12.886	37.122	588.717	396.744	437.012	440.045						PTS system, N-acetylmuramic acid-specific IIB component (EC 2.7.1.192) / PTS system, N-acetylmuramic acid-specific IIC component
QI0054_1842	1.5	0	7.028	0.58	13.97	39.503	9.895	32.149						N-acetylmuramic acid 6-phosphate etherase (EC 4.2.1.126)
QI0054_1843	2.25	0	9.371	0	536.83	295.411	301.786	327.522						D-arabinose-5-phosphate isomerase (EC 5.3.1.13)	GO:0019146|arabinose-5-phosphate isomerase activity
QI0054_1844	3.75	0	14.057	172.85	225.509	214.688	249.015	182.85						Leucyl-tRNA synthetase (EC 6.1.1.4)	GO:0004823|leucine-tRNA ligase activity	lmo1660	leuS	DNA Processing	DNA uptake, competence	DNA internalization-related cluster
QI0054_1845	0	0.691	0	0	209.543	187.208	156.665	90.42						[4Fe-4S]-AdoMet protein YtqA		lmo1661
QI0054_1846	0	0	5.857	0	271.409	310.869	267.155	217.009						Putative rRNA methylase YtqB		lmo1662
QI0054_1847	3	0	0.586	23.201	275.4	360.676	412.276	217.009						Asparagine synthetase [glutamine-hydrolyzing] (EC 6.3.5.4) AsnB	GO:0004066|asparagine synthase (glutamine-hydrolyzing) activity	lmo1663	ansB	Protein Synthesis	Aminoacyl-tRNA-synthetases	tRNA aminoacylation, Asn
QI0054_1848	4.5	2.764	0	13.921	251.452	211.253	187.998	214.999						S-adenosylmethionine synthetase (EC 2.5.1.6)	GO:0004478|methionine adenosyltransferase activity	lmo1664	metK	Cofactors, Vitamins, Prosthetic Groups	Folate and pterines	Folate Biosynthesis
QI0054_1849	0	0	0	0	45.9	6.87	32.982	14.065						hypothetical protein		lmo1665
QI0054_1850	12.751	4.146	64.428	129.348	2538.47	1708.92	2031.69	1934.99						hypothetical protein		lmo1666
QI0054_1852	0	0	0	0	15.965	12.023	9.895	10.047						Uncharacterized protein YtmB		lmo1668
QI0054_1853	2.25	0	0	0	19.957	24.045	32.982	6.028						8-oxo-dGTPase Bsu YtkD / 8-oxo-GTPase Bsu YtkD		lmo1669
QI0054_1854	0	0	0	0	39.913	34.35	28.035	50.233						Membrane protein insertion efficiency factor YidD		lmo1670
QI0054_1856	0	0	11.714	41.763	247.461	415.636	387.539	257.196						O-succinylbenzoic acid--CoA ligase (EC 6.2.1.26)	GO:0008756|o-succinylbenzoate-CoA ligase activity	lmo1672	menE	Cofactors, Vitamins, Prosthetic Groups	Quinone cofactors	Menaquinone biosynthesis from chorismate via 1,4-dihydroxy-2-naphthoate
QI0054_1857	0.75	0	12.886	11.601	522.861	855.318	824.551	403.877						Naphthoate synthase (EC 4.1.3.36)	GO:0008935|1,4-dihydroxy-2-naphthoyl-CoA synthase activity	lmo1673	menB	Cofactors, Vitamins, Prosthetic Groups	Quinone cofactors	Menaquinone biosynthesis from chorismate via 1,4-dihydroxy-2-naphthoate
QI0054_1858	4.5	0	2.343	22.041	466.982	705.895	722.307	335.56						2-succinyl-6-hydroxy-2,4-cyclohexadiene-1-carboxylate synthase (EC 4.2.99.20)	GO:0070205|2-succinyl-6-hydroxy-2,4-cyclohexadiene-1-carboxylate synthase activity	lmo1674		Cofactors, Vitamins, Prosthetic Groups	Quinone cofactors	Menaquinone biosynthesis from chorismate via 1,4-dihydroxy-2-naphthoate
QI0054_1860	0	0	22.257	0	1111.58	1714.07	1870.08	699.25						Isochorismate synthase (EC 5.4.4.2) @ Menaquinone-specific isochorismate synthase (EC 5.4.4.2)	GO:0008909|isochorismate synthase activity	lmo1676	menF	Cofactors, Vitamins, Prosthetic Groups	Quinone cofactors	Menaquinone biosynthesis from chorismate via 1,4-dihydroxy-2-naphthoate
QI0054_1861	0	0	5.857	26.682	323.296	453.422	473.292	241.121						1,4-dihydroxy-2-naphthoate polyprenyltransferase (EC 2.5.1.74)		lmo1677		Cofactors, Vitamins, Prosthetic Groups	Quinone cofactors	Menaquinone biosynthesis from chorismate via 1,4-dihydroxy-2-naphthoate
QI0054_1863	0	0	1.171	0	39.913	25.763	14.842	12.056						Cystathionine beta-lyase (EC 4.4.1.8)	GO:0004121|cystathionine beta-lyase activity	lmo1679
QI0054_1865	0.75	1.382	0	0	85.813	75.57	82.455	96.448						5-methyltetrahydropteroyltriglutamate--homocysteine methyltransferase (EC 2.1.1.14)	GO:0003871|5-methyltetrahydropteroyltriglutamate-homocysteine S-methyltransferase activity	lmo1681		Carbohydrates	C-1 compound metabolism	S-Adenosyl-L-homocysteine recycling
QI0054_1866	6.75	0	0	0	75.835	20.61	29.684	34.159						Uncharacterized MFS-type transporter		lmo1682
QI0054_1867	6.75	0	5.857	35.962	1670.36	764.29	921.848	884.11						Peroxide stress regulator PerR, FUR family		lmo1683
QI0054_1868	0	0	17.571	42.923	2779.94	2048.99	1949.24	2294.67						Phosphoglycerate dehydrogenase and related dehydrogenases		lmo1684					lmo1684
QI0054_1869	5.25	6.22	5.857	25.522	201.561	407.049	443.609	235.093						Glutamate-1-semialdehyde 2,1-aminomutase (EC 5.4.3.8)	GO:0042286|glutamate-1-semialdehyde 2,1-aminomutase activity	lmo1685	gsaB	Cofactors, Vitamins, Prosthetic Groups	Tetrapyrroles	Heme Biosynthesis: protoporphyrin-, coproporphyrin- and siroheme-dependent pathways
QI0054_187	0.75	3.455	0.586	11.601	900.039	845.013	893.814	767.568						hypothetical protein
QI0054_1870	2.25	0	17.571	2.32	844.161	807.228	730.552	576.681						Putative lipoprotein SAV1865		lmo1686
QI0054_1872	0	2.764	0	48.723	227.504	437.964	448.556	263.224						Enoyl-[acyl-carrier-protein] reductase [NADPH] (EC 1.3.1.104), FabL		lmo1688		Fatty Acids, Lipids, and Isoprenoids	Fatty acids	Fatty Acid Biosynthesis FASII
QI0054_1873	1.5	3.455	2.343	8.12	165.639	180.338	143.472	76.355						A/G-specific adenine glycosylase (EC 3.2.2.-)	GO:0000701|purine-specific mismatch base pair DNA N-glycosylase activity;GO:0000701|uracil DNA N-glycosylase activity;GO:0000701|single-strand selective uracil DNA N-glycosylase activity;GO:0000701|DNA N-glycosylase activity;GO:0000701|DNA-3-methylbase glycosylase activity;GO:0000701|nicotinamide riboside hydrolase activity;GO:0000701|nicotinic acid riboside hydrolase activity;GO:0000701|deoxyrib…	lmo1689		DNA Processing	DNA repair	DNA repair, bacterial
QI0054_1875	0.75	0	0	0	55.878	53.243	69.262	28.131						Deoxyuridine 5'-triphosphate nucleotidohydrolase (EC 3.6.1.23)	GO:0004170|dUTP diphosphatase activity	lmo1691		Metabolite damage and its repair or mitigation	0	Metabolite repair
QI0054_1876	0	0	0	0	51.887	46.373	61.017	20.093						hypothetical protein		lmo1692
QI0054_1877	0	0	0	8.12	265.422	250.756	232.523	204.953						Regulatory protein RecX		lmo1693	recX	DNA Processing	DNA repair	RecA and RecX
QI0054_1878	7.125	4.838	50.371	148.489	4971.17	3567.26	3784.69	3606.76						Cell division inhibitor Slr1223 (YfcH in EC), contains epimerase/dehydratase and DUF1731 domains		lmo1694
QI0054_1879	2.625	0	14.643	60.904	1618.47	1624.76	1995.41	1384.43						L-O-lysylphosphatidylglycerol synthase (EC 2.3.2.3)	GO:0050071|lysyltransferase activity	lmo1695		Protein Synthesis	Aminoacyl-tRNA-synthetases	tRNA aminoacylation, Lys
QI0054_188	0	0	0	0	49.891	30.915	21.438	30.14						Transcriptional regulator, ArsR family		lmo0101
QI0054_1881	0	5.529	0	0	155.661	82.44	44.526	106.495						cation efflux family protein		lmo1697
QI0054_1883	0	0	0	11.601	55.878	108.203	56.069	62.29						Methyl-accepting chemotaxis protein		lmo1699
QI0054_1884	0	0	0	0	3.991	8.588	6.596	6.028						hypothetical protein		lmo1700
QI0054_1885	0	0	0	4.64	233.491	257.626	249.015	152.71						hypothetical protein		lmo1701
QI0054_1887	4.5	0	4.686	30.742	1235.31	1114.66	966.374	888.128						Uncharacterized RNA methyltransferase YfjO		lmo1703
QI0054_1889	0	0	0	13.921	145.683	204.383	220.98	112.523						Deoxyadenosine kinase (EC 2.7.1.76) @ Deoxyguanosine kinase (EC 2.7.1.113)	GO:0004136|deoxyadenosine kinase activity;GO:0004138|deoxyguanosine kinase activity	lmo1705
QI0054_1890	2.25	0	5.857	0	355.226	384.721	425.468	233.083						Inner membrane protein YihY, formerly thought to be RNase BN		lmo1706
QI0054_1891	0	0	0	0	7.983	22.328	26.386	4.019						Hypothetical protein YfkK		lmo1707					lmo1707
QI0054_1893	0	0	9.371	0	634.617	963.521	1177.46	472.195						Methionine aminopeptidase (EC 3.4.11.18)		lmo1709		Protein Synthesis	Translation	Translation termination factors, bacterial
QI0054_1894	0	0	0	8.12	129.717	180.338	163.261	112.523						Flavodoxin		lmo1710
QI0054_1895	2.25	1.382	43.342	107.887	1526.67	1532.02	1505.63	1519.06						Aminopeptidase S (Leu, Val, Phe, Tyr preference) (EC 3.4.11.24)		lmo1711
QI0054_1896	0	0	15.228	59.164	31.93	73.853	65.964	36.168						hypothetical protein		lmo1712
QI0054_1897	2.25	0	3.514	0	371.191	498.077	484.836	299.392						MreB-like protein (Mbl protein)		lmo1713
QI0054_1898	0	0.691	0	0	15.965	1.718	9.895	10.047						hypothetical protein		lmo1714
QI0054_1899	0	0	0	0	3.991	6.87	0	4.019						SAM-dependent methyltransferase		lmo1715
QI0054_19	5.25	1.382	53.299	29.002	3404.58	3759.62	4111.21	2622.19						Cytochrome aa3-600 menaquinol oxidase subunit I		lmo0014	qoxB	Respiration	Biogenesis of respiratory chain components	Heme O and Heme A biosynthesis (with selected terminal oxidases)
QI0054_190	0	0	2.343	0	25.943	24.045	9.895	32.149						Nitroreductase family protein		lmo0103
QI0054_1900	0	0	0	37.122	43.904	58.395	29.684	44.205						Transcriptional regulator, AcrR family		lmo1716
QI0054_1902	0	0.691	0	0	315.313	343.501	361.153	170.794						PTS system, beta-glucoside-specific IIA component; PTS system, cellobiose-specific IIA component (EC 2.7.1.205)		lmo1719
QI0054_1906	5.25	4.146	3.514	63.804	3612.13	2687.9	2587.44	2509.67						Oxidoreductase, Gfo/Idh/MocA family		lmo1726
QI0054_1907	0	1.382	17.571	0	433.056	314.304	407.328	311.448						Transcriptional regulator, LacI family		lmo1727
QI0054_1908	0	0	11.714	0.58	506.895	377.851	415.574	365.7						1,2-beta-oligoglucan phosphorylase (EC 2.4.1.333)		lmo1728
QI0054_1913	0	0	0	4.64	59.87	37.785	32.982	40.187						Glutamate synthase [NADPH] small chain (EC 1.4.1.13)	GO:0004355|glutamate synthase (NADPH) activity	lmo1733	gltD
QI0054_1914	0.375	1.382	3.514	2.9	279.391	250.756	201.191	273.27						Glutamate synthase [NADPH] large chain (EC 1.4.1.13)	GO:0004355|glutamate synthase (NADPH) activity	lmo1734
QI0054_1915	0	0.691	0	0	341.256	185.491	159.963	164.766						Glutamate synthase operon transcriptional activator GltC, LysR family		lmo1735	gltC
QI0054_1917	0	0	11.714	9.281	947.934	853.601	872.375	839.904						Glycerol dehydrogenase (EC 1.1.1.6)	GO:0008888|glycerol dehydrogenase [NAD+] activity	lmo1737
QI0054_1918	4.5	0	0	0	27.939	46.373	13.193	32.149						ABC transporter, substrate-binding protein (cluster 3, basic aa/glutamine/opines)		lmo1738
QI0054_1919	0	0	0	0	7.983	10.305	13.193	4.019						ABC transporter, ATP-binding protein (cluster 3, basic aa/glutamine/opines)		lmo1739
QI0054_192	7.125	2.764	40.999	0	9301.73	9461.74	9723.11	6857.88						Chitinase (EC 3.2.1.14)	GO:0004568|chitinase activity	lmo0105					lmo0105
QI0054_1920	0	0	0	1.16	15.965	27.48	0	28.131						ABC transporter, permease protein (cluster 3, basic aa/glutamine/opines)		lmo1740
QI0054_1921	0.75	0	18.157	42.923	484.943	436.247	549.151	321.494						Two-component system sensor histidine kinase		lmo1741
QI0054_1922	0	0	4.686	0	522.861	468.879	537.607	375.747						Adenine deaminase (EC 3.5.4.2)	GO:0000034|adenine deaminase activity	lmo1742	adeC
QI0054_1923	0	0	3.514	0	19.957	17.175	32.982	14.065						hypothetical protein		lmo1743
QI0054_1924	0	0	2.343	0	329.282	245.603	344.662	255.186						Isoflavone_redu, Isoflavone reductase		lmo1744					lmo1744
QI0054_1925	0	0	0	25.522	514.878	501.512	521.116	397.849						Two-component transcriptional response regulator, LuxR family		lmo1745
QI0054_1926	0.375	67.034	7.028	24.361	1045.72	510.099	465.047	767.568						ABC transporter-like sensor and permease protein		lmo1746
QI0054_1927	0	2.764	0	0	614.661	264.496	273.751	393.831						ABC transporter-like sensor ATP-binding protein		lmo1747
QI0054_1928	2.25	0	5.857	0	668.543	499.794	514.52	379.765						hypothetical protein		lmo1748
QI0054_1929	0	0	2.343	0	147.678	103.05	97.297	56.262						Shikimate kinase I (EC 2.7.1.71)	GO:0004765|shikimate kinase activity	lmo1749		Amino Acids and Derivatives	Aromatic amino acids and derivatives	Chorismate Synthesis
QI0054_193	0	0	0	0	49.891	51.525	32.982	24.112						Sugar kinase and transcription regulator (EC 2.7.1.-)	GO:0008443|phosphofructokinase activity;GO:0008443|phosphorylase kinase regulator activity;GO:0008443|cobinamide kinase activity;GO:0008443|phytol kinase activity;GO:0008443|phosphatidylinositol phosphate kinase activity;GO:0008443|cyclin-dependent protein serine/threonine kinase regulator activity;GO:0008443|phenol kinase activity;GO:0008443|cyclin-dependent protein kinase activating kinase regu…	lmo0106
QI0054_1930	0	2.764	0	9.281	411.104	171.751	308.382	210.981						Molybdate metabolism regulator		lmo1750					lmo1750
QI0054_1931	0	0	31.628	8.12	205.552	295.411	206.138	124.579						23S rRNA (uracil(1939)-C(5))-methyltransferase (EC 2.1.1.190)		lmo1751
QI0054_1932	0	2.764	1.171	0	71.843	72.135	84.104	54.252						hypothetical protein		lmo1752
QI0054_1933	0	0	20.5	53.363	640.604	735.093	859.183	409.905						Transcription regulator [contains diacylglycerol kinase catalytic domain]		lmo1753
QI0054_1934	0	0	31.628	49.883	193.578	266.213	277.049	227.055						Aspartyl-tRNA(Asn) amidotransferase subunit B (EC 6.3.5.6) @ Glutamyl-tRNA(Gln) amidotransferase subunit B (EC 6.3.5.7)	GO:0050566|asparaginyl-tRNA synthase (glutamine-hydrolyzing) activity;GO:0050567|glutaminyl-tRNA synthase (glutamine-hydrolyzing) activity	lmo1754	gatB	Protein Synthesis	Aminoacyl-tRNA-synthetases	tRNA aminoacylation, Gln
QI0054_1935	9.751	0	1.171	28.422	131.713	255.908	245.716	154.719						Aspartyl-tRNA(Asn) amidotransferase subunit A (EC 6.3.5.6) @ Glutamyl-tRNA(Gln) amidotransferase subunit A (EC 6.3.5.7)	GO:0050566|asparaginyl-tRNA synthase (glutamine-hydrolyzing) activity;GO:0050567|glutaminyl-tRNA synthase (glutamine-hydrolyzing) activity	lmo1755	gatA	Protein Synthesis	Aminoacyl-tRNA-synthetases	tRNA aminoacylation, Gln
QI0054_1936	0	2.073	0	0	23.948	24.045	31.333	20.093						Aspartyl-tRNA(Asn) amidotransferase subunit C (EC 6.3.5.6) @ Glutamyl-tRNA(Gln) amidotransferase subunit C (EC 6.3.5.7)	GO:0050566|asparaginyl-tRNA synthase (glutamine-hydrolyzing) activity;GO:0050567|glutaminyl-tRNA synthase (glutamine-hydrolyzing) activity	lmo1756	gatC	Protein Synthesis	Aminoacyl-tRNA-synthetases	tRNA aminoacylation, Gln
QI0054_1937	1.5	4.838	2.929	41.182	195.574	242.168	217.682	158.738						Putative pheromone cAM373 precursor lipoprotein CamS		lmo1757
QI0054_1938	5.25	0	15.228	88.165	1041.73	906.843	836.095	689.204						DNA ligase (NAD(+)) (EC 6.5.1.2)	GO:0003911|DNA ligase (NAD+) activity	lmo1758	ligA	DNA Processing	DNA repair	DNA Repair Base Excision
QI0054_1939	0	1.382	27.528	3.48	678.521	522.122	582.133	552.568						ATP-dependent DNA helicase UvrD/PcrA (EC 3.6.4.12)		lmo1759	pcrA	DNA Processing	DNA repair	DNA repair, bacterial UvrD and related helicases
QI0054_194	0	0.691	0	0	35.922	41.22	57.719	32.149						Heterodimeric efflux ABC transporter, permease/ATP-binding subunit 2		lmo0107
QI0054_1941	0	0	11.128	0	345.248	240.451	239.12	221.027						Sodium-dependent transporter, SNF family		lmo1761
QI0054_1942	0	0	0	13.341	123.73	149.423	189.647	90.42						hypothetical protein		lmo1762
QI0054_1944	2.25	0	1.171	0	147.678	202.666	163.261	120.56						Phosphoribosylamine--glycine ligase (EC 6.3.4.13)	GO:0004637|phosphoribosylamine-glycine ligase activity	lmo1764	purD	Nucleosides and Nucleotides	Purines	DeNovo Purine Biosynthesis
QI0054_1945	0	6.22	3.514	0	87.809	182.056	131.928	92.43						IMP cyclohydrolase (EC 3.5.4.10) / Phosphoribosylaminoimidazolecarboxamide formyltransferase (EC 2.1.2.3)	GO:0003937|IMP cyclohydrolase activity;GO:0004643|phosphoribosylaminoimidazolecarboxamide formyltransferase activity	lmo1765	purH	Nucleosides and Nucleotides	Purines	DeNovo Purine Biosynthesis
QI0054_1947	0	0	0	25.522	81.822	149.423	187.998	58.271						Phosphoribosylformylglycinamidine cyclo-ligase (EC 6.3.3.1)	GO:0004641|phosphoribosylformylglycinamidine cyclo-ligase activity	lmo1767	purM	Nucleosides and Nucleotides	Purines	DeNovo Purine Biosynthesis
QI0054_1948	0	2.073	11.714	26.682	155.661	231.863	280.347	104.486						Amidophosphoribosyltransferase (EC 2.4.2.14)	GO:0004044|amidophosphoribosyltransferase activity	lmo1768	purF	Nucleosides and Nucleotides	Purines	DeNovo Purine Biosynthesis
QI0054_1949	0	1.382	3.514	29.002	393.143	654.37	801.464	289.345						Phosphoribosylformylglycinamidine synthase, synthetase subunit (EC 6.3.5.3)	GO:0004642|phosphoribosylformylglycinamidine synthase activity	lmo1769	purQ	Nucleosides and Nucleotides	Purines	DeNovo Purine Biosynthesis
QI0054_195	0	4.146	0	0	31.93	44.655	26.386	44.205						Heterodimeric efflux ABC transporter, permease/ATP-binding subunit 1		lmo0108
QI0054_1950	1.5	9.675	0	8.12	41.909	89.31	133.577	34.159						Phosphoribosylformylglycinamidine synthase, glutamine amidotransferase subunit (EC 6.3.5.3)	GO:0004642|phosphoribosylformylglycinamidine synthase activity	lmo1770	purL	Nucleosides and Nucleotides	Purines	DeNovo Purine Biosynthesis
QI0054_1951	0	0	0.586	0	21.952	15.458	24.737	2.009						Phosphoribosylformylglycinamidine synthase, PurS subunit (EC 6.3.5.3)	GO:0004642|phosphoribosylformylglycinamidine synthase activity	lmo1771		Nucleosides and Nucleotides	Purines	DeNovo Purine Biosynthesis
QI0054_1952	0	0	0	0	27.939	70.418	59.368	26.121						Phosphoribosylaminoimidazole-succinocarboxamide synthase (EC 6.3.2.6)	GO:0004639|phosphoribosylaminoimidazolesuccinocarboxamide synthase activity	lmo1772	purC	Nucleosides and Nucleotides	Purines	DeNovo Purine Biosynthesis
QI0054_1953	5.25	0	4.1	87.005	1049.71	987.566	1019.14	797.708						Adenylosuccinate lyase (EC 4.3.2.2) @ SAICAR lyase (EC 4.3.2.2)	GO:0004018|N6-(1,2-dicarboxyethyl)AMP AMP-lyase (fumarate-forming) activity;GO:0004018|(S)-2-(5-amino-1-(5-phospho-D-ribosyl)imidazole-4-carboxamido)succinate AMP-lyase (fumarate-forming) activity	lmo1773	purB	Nucleosides and Nucleotides	Purines	DeNovo Purine Biosynthesis
QI0054_1954	0	0	2.343	24.361	1059.69	664.675	921.848	634.951						N5-carboxyaminoimidazole ribonucleotide synthase (EC 6.3.4.18)	GO:0034028|5-(carboxyamino)imidazole ribonucleotide synthase activity	lmo1774	purK	Nucleosides and Nucleotides	Purines	DeNovo Purine Biosynthesis
QI0054_1956	0	0	0	0	35.922	42.938	23.087	40.187						hypothetical protein		lmo1776
QI0054_1957	0	1.382	0	0	69.848	39.503	59.368	24.112						HD domain protein		lmo1777					lmo1777
QI0054_1958	0	0	2.343	1.16	149.674	103.05	156.665	112.523						ABC transporter, ATP-binding protein		lmo1778
QI0054_1959	0	0	16.4	0	1071.66	589.105	771.78	655.045						hypothetical protein		lmo1779					lmo1779
QI0054_1960	0	0	0	35.962	1139.52	894.821	916.901	823.829						Tripeptide aminopeptidase (EC 3.4.11.4)	GO:0045148|tripeptide aminopeptidase activity	lmo1780
QI0054_1962	0	0	0	46.403	1091.62	858.753	1075.21	753.502						Exodeoxyribonuclease III (EC 3.1.11.2)	GO:0008853|exodeoxyribonuclease III activity	lmo1782		DNA Processing	DNA repair	DNA repair, bacterial
QI0054_1964	0	0	2.343	0	13.97	27.48	23.087	40.187						LSU ribosomal protein L35p		lmo1784	rpmI	Protein Synthesis	Ribosome biogenesis	Ribosome LSU, bacterial
QI0054_1965	0	0	21.085	248.255	189.587	206.101	263.856	98.458						Translation initiation factor 3		lmo1785	infC	Protein Synthesis	Translation	Translation initiation factors, bacterial
QI0054_1966	1.5	0	2.343	12.761	183.6	106.485	148.419	140.654						Internalin C		lmo1786	inlC
QI0054_1968	0	0	0	38.282	79.826	106.485	158.314	80.374						LSU ribosomal protein L19p		lmo1787	rplS	Protein Synthesis	Ribosome biogenesis	Ribosome LSU, bacterial
QI0054_1969	0	1.382	0	0	153.665	41.22	102.244	62.29						Transcriptional regulator, MerR family		lmo1788
QI0054_197	5.25	2.764	12.886	31.322	1504.72	1047.68	1164.27	1018.74						Esterase/lipase		lmo0110
QI0054_1970	0	1.382	0	9.281	189.587	207.818	163.261	194.906						flavodoxin-like fold domain protein		lmo1789
QI0054_1973	1.5	0	12.886	254.055	9776.7	8982.56	8487.93	7557.13						tRNA (guanine(37)-N(1))-methyltransferase (EC 2.1.1.228)	GO:0052906|tRNA (guanine(37)-N(1))-methyltransferase activity	lmo1792	trmD
QI0054_1974	0	0.691	0	4.64	494.922	413.919	392.486	301.401						16S rRNA processing protein RimM		lmo1793	rimM
QI0054_1975	0	0	0	26.682	415.095	242.168	240.769	233.083						Uncharacterized protein YlqD		lmo1794
QI0054_1976	0	2.764	2.343	0	622.643	518.687	560.695	399.859						Glutamine amidotransferase, class I		lmo1795		Nucleosides and Nucleotides	Purines	GMP synthase
QI0054_1977	0	0	0	11.601	17.961	22.328	14.842	8.037						KH domain RNA binding protein YlqC		lmo1796
QI0054_1978	0	0	0	30.742	211.539	281.671	321.575	172.803						SSU ribosomal protein S16p		lmo1797	rpsP	Protein Synthesis	Ribosome biogenesis	Ribosomal proteins, single-copy
QI0054_1979	0	0	0	0	71.843	41.22	29.684	40.187						poly (glycerol-phosphate) alpha-glucosyltransferase		lmo1798
QI0054_1980	6.375	2.073	27.528	138.628	1520.69	1832.58	1736.51	1412.57						Putative peptidoglycan bound protein (LPXTG motif) Lmo1799 homolog
QI0054_1981	4.875	0	0	0	31.93	61.83	31.333	22.103						Protein tyrosine phosphatase (EC 3.1.3.48)	GO:0004725|protein tyrosine phosphatase activity	lmo1800
QI0054_1982	14.626	1.382	28.114	32.482	1005.81	1155.88	1213.74	661.073						Signal recognition particle protein Ffh		lmo1801	ffh	Protein Synthesis	0	Universal GTPases
QI0054_1983	0	0	0	23.201	55.878	58.395	61.017	8.037						Signal recognition particle associated protein		lmo1802		Cell Cycle, Cell Division and Death	0	Two cell division clusters relating to chromosome partitioning
QI0054_1984	0	0	3.514	50.463	147.678	96.18	80.806	134.626						Signal recognition particle receptor FtsY		lmo1803		Protein Synthesis	0	Universal GTPases
QI0054_1985	8.251	0	11.714	99.186	261.43	300.564	362.803	275.28						Chromosome partition protein smc		lmo1804	smc	Cell Cycle, Cell Division and Death	0	Two cell division clusters relating to chromosome partitioning
QI0054_1986	0.75	0	3.514	0	79.826	125.378	87.402	48.224						Ribonuclease III (EC 3.1.26.3)	GO:0004525|ribonuclease III activity	lmo1805	rnc	RNA Processing	RNA processing and modification	RNA processing and degradation, bacterial
QI0054_1987	0	0	0	0	21.952	17.175	18.14	4.019						Acyl carrier protein		lmo1806	acpA	Fatty Acids, Lipids, and Isoprenoids	Fatty acids	Fatty Acid Biosynthesis FASII
QI0054_1988	0	4.146	2.343	12.761	41.909	92.745	77.508	34.159						3-oxoacyl-[acyl-carrier protein] reductase (EC 1.1.1.100), FadG	GO:0004316|3-oxoacyl-[acyl-carrier-protein] reductase (NADPH) activity	lmo1807	fabG	Fatty Acids, Lipids, and Isoprenoids	Fatty acids	Fatty Acid Biosynthesis FASII
QI0054_1989	0	0	11.714	17.401	147.678	281.671	290.242	114.532						Malonyl CoA-acyl carrier protein transacylase (EC 2.3.1.39)	GO:0004314|[acyl-carrier-protein] S-malonyltransferase activity	lmo1808	fabD	Fatty Acids, Lipids, and Isoprenoids	Fatty acids	Fatty Acid Biosynthesis FASII
QI0054_1990	0	0.691	1.171	1.16	85.813	125.378	70.911	80.374						Phosphate:acyl-ACP acyltransferase PlsX (EC 2.3.1.n2)		lmo1809	plsX	Fatty Acids, Lipids, and Isoprenoids	Phospholipids	Glycerolipid and Glycerophospholipid Metabolism in Bacteria
QI0054_1991	0	0	0	3.48	47.896	53.243	61.017	24.112						Transcription factor FapR		lmo1810
QI0054_1992	0	0	23.428	1.16	283.382	692.155	705.816	184.859						ATP-dependent DNA helicase RecG (EC 3.6.4.12)		lmo1811
QI0054_1993	2.25	0	3.514	12.761	468.978	963.521	946.585	393.831						L-serine dehydratase, alpha subunit (EC 4.3.1.17)	GO:0003941|L-serine ammonia-lyase activity	lmo1812		Energy and Precursor Metabolites Generation	Central Metabolism	Pyruvate Alanine Serine Interconversions
QI0054_1994	12.001	0	10.543	22.041	554.791	1083.75	997.707	536.494						L-serine dehydratase, beta subunit (EC 4.3.1.17)	GO:0003941|L-serine ammonia-lyase activity	lmo1813		Energy and Precursor Metabolites Generation	Central Metabolism	Pyruvate Alanine Serine Interconversions
QI0054_1995	5.25	4.146	28.114	95.126	912.013	1564.65	1581.49	644.998						Dihydroxyacetone kinase-like protein, phosphatase domain / Dihydroxyacetone kinase-like protein, kinase domain		lmo1814
QI0054_1997	0	1.382	0	37.122	73.839	87.593	128.63	24.112						LSU ribosomal protein L28p @ LSU ribosomal protein L28p, zinc-independent		lmo1816	rpmB	Protein Synthesis	Ribosome biogenesis	Ribosomal proteins, zinc requirement
QI0054_1999	0	0	3.514	0	101.778	139.118	155.016	56.262						Ribulose-phosphate 3-epimerase (EC 5.1.3.1)	GO:0004750|ribulose-phosphate 3-epimerase activity	lmo0735		Energy and Precursor Metabolites Generation	Central Metabolism	Pentose phosphate pathway
QI0054_2	0	1.382	5.857	4.64	155.661	211.253	300.137	198.925						DNA polymerase III beta subunit (EC 2.7.7.7)	GO:0003887|DNA-directed DNA polymerase activity	lmo0002	dnaN
QI0054_20	7.5	0	20.5	58.004	1482.77	1739.83	1622.72	904.203						Cytochrome aa3-600 menaquinol oxidase subunit III		lmo0015	qoxC	Respiration	Biogenesis of respiratory chain components	Heme O and Heme A biosynthesis (with selected terminal oxidases)
QI0054_2000	0	0	9.371	0	191.583	276.518	288.593	164.766						Ribosome small subunit biogenesis RbfA-release protein RsgA		lmo1819		Protein Synthesis	0	Universal GTPases
QI0054_2001	0	2.764	48.613	0	494.922	487.772	720.658	337.569						Serine/threonine protein kinase PrkC, regulator of stationary phase		lmo1820
QI0054_2002	5.25	0.691	0	0	159.652	176.903	164.91	188.878						Protein serine/threonine phosphatase PrpC, regulation of stationary phase		lmo1821
QI0054_2003	0	6.911	19.914	0	261.43	379.569	392.486	174.813						16S rRNA (cytosine(967)-C(5))-methyltransferase (EC 2.1.1.176)		lmo1822
QI0054_2004	4.5	0	4.686	22.621	135.704	202.666	196.243	52.243						Methionyl-tRNA formyltransferase (EC 2.1.2.9)	GO:0004479|methionyl-tRNA formyltransferase activity	lmo1823	fmt	Cofactors, Vitamins, Prosthetic Groups	Folate and pterines	Folate Biosynthesis
QI0054_2005	0	1.382	30.457	62.644	588.717	717.918	723.956	454.111						Helicase PriA essential for oriC/DnaA-independent DNA replication		lmo1824	priA
QI0054_2006	0.75	3.455	0	4.64	570.756	527.274	468.345	405.887						Phosphopantothenoylcysteine decarboxylase (EC 4.1.1.36) / Phosphopantothenoylcysteine synthetase (EC 6.3.2.5)	GO:0004633|phosphopantothenoylcysteine decarboxylase activity;GO:0004632|phosphopantothenate--cysteine ligase activity	lmo1825		Cofactors, Vitamins, Prosthetic Groups	Coenzyme A	Coenzyme A -- gjo
QI0054_2007	0	0	0	0	11.974	15.458	6.596	24.112						DNA-directed RNA polymerase omega subunit (EC 2.7.7.6)	GO:0003899|DNA-directed RNA polymerase activity	lmo1826	rpoZ	RNA Processing	Transcription	RNA polymerase, bacterial
QI0054_2009	0	0	0	4.64	169.63	278.236	224.278	116.542						UPF0701 protein YicC		lmo1828
QI0054_201	0	0	2.343	33.642	464.987	183.773	186.349	223.037						repressor protein		lmo0114
QI0054_2010	3	0.691	2.343	22.041	305.335	355.524	291.891	200.934						Fibronectin/fibrinogen-binding protein		lmo1829
QI0054_2011	19.126	1.382	73.213	96.286	5951.03	3359.44	3687.39	4133.21						Short-chain dehydrogenase		lmo1830
QI0054_2015	0	0	38.657	12.761	21.952	48.09	9.895	30.14						Dihydroorotate dehydrogenase (NAD(+)), electron transfer subunit (EC 1.3.1.14)	GO:0004589|orotate reductase (NADH) activity	lmo1834	pyrDII	Nucleosides and Nucleotides	Pyrimidines	De Novo Pyrimidine Synthesis
QI0054_2017	0	1.382	17.571	59.164	25.943	42.938	87.402	62.29						Carbamoyl-phosphate synthase small chain (EC 6.3.5.5)	GO:0004088|carbamoyl-phosphate synthase (glutamine-hydrolyzing) activity	lmo1836	pyrAa	Nucleosides and Nucleotides	Pyrimidines	De Novo Pyrimidine Synthesis
QI0054_2018	0	1.382	45.685	25.522	191.583	266.213	220.98	221.027						Dihydroorotase (EC 3.5.2.3)	GO:0004151|dihydroorotase activity	lmo1837	pyrC	Nucleosides and Nucleotides	Pyrimidines	De Novo Pyrimidine Synthesis
QI0054_2019	0	0	3.514	0	61.865	89.31	51.122	38.177						Aspartate carbamoyltransferase (EC 2.1.3.2)	GO:0004070|aspartate carbamoyltransferase activity	lmo1838	pyrB	Nucleosides and Nucleotides	Pyrimidines	De Novo Pyrimidine Synthesis
QI0054_202	0	0	0.586	0	51.887	20.61	47.824	22.103						Listeria protein LmaD, associated with virulence		lmo0115	lmaD
QI0054_2020	0	0	27.528	0	7.983	25.763	51.122	34.159						Uracil permease @ Uracil:proton symporter UraA		lmo1839	pyrP	Nucleosides and Nucleotides	Pyrimidines	De Novo Pyrimidine Synthesis
QI0054_2021	0.75	0	0	27.842	47.896	108.203	145.121	54.252						Pyrimidine operon regulatory protein PyrR		lmo1840	pyrR	Nucleosides and Nucleotides	Pyrimidines	De Novo Pyrimidine Synthesis
QI0054_2022	0	0	0	0.58	3.991	1.718	6.596	0						hypothetical protein		lmo1841
QI0054_2023	0	0	0	0	7.983	13.74	13.193	14.065						STAS domain protein		lmo1842
QI0054_2025	0	0	0	0	19.957	34.35	21.438	12.056						Lipoprotein signal peptidase (EC 3.4.23.36)		lmo1101		Protein Fate (folding, modification, targeting, degradation)	Protein processing and modification	Signal peptidase
QI0054_2027	0	0	2.343	16.241	143.687	178.621	220.98	100.467						Multi antimicrobial extrusion protein (Na(+)/drug antiporter), MATE family of MDR efflux pumps		lmo1846
QI0054_2028	0	0.691	12.886	0	39.913	53.243	61.017	28.131						Manganese ABC transporter, periplasmic-binding protein SitA		lmo1847
QI0054_2029	0.75	0	0	0.58	23.948	18.893	6.596	72.336						Manganese ABC transporter, inner membrane permease protein SitD		lmo1848
QI0054_203	0	3.455	1.757	0	21.952	42.938	23.087	12.056						LmaC, associated with virulence in Listeria		lmo0116	lmaC
QI0054_2030	0	0	0	0	0	5.153	3.298	24.112						Manganese ABC transporter, ATP-binding protein SitB		lmo1849
QI0054_2031	0	0	0	12.761	83.817	103.05	51.122	38.177						Transcriptional regulator, MarR family		lmo1850
QI0054_2032	0	10.366	7.614	15.081	219.522	283.389	242.418	140.654						Carboxyl-terminal protease (EC 3.4.21.102)		lmo1851
QI0054_2033	0	0	0	5.8	17.961	25.763	32.982	18.084						Copper(I) chaperone CopZ		lmo1852		Membrane Transport	Cation transporters	Copper Transport System
QI0054_2034	5.25	1.382	60.328	211.713	2099.43	1822.27	2023.45	1707.94						Lead, cadmium, zinc and mercury transporting ATPase (EC 3.6.3.3) (EC 3.6.3.5); Copper-translocating P-type ATPase (EC 3.6.3.4)	GO:0008551|cadmium-exporting ATPase activity;GO:0016463|zinc-exporting ATPase activity;GO:0004008|copper-exporting ATPase activity	lmo1853		Membrane Transport	Cation transporters	Copper Transport System
QI0054_2035	0	0	0	0	35.922	25.763	14.842	24.112						Repressor CsoR of the copZA operon		lmo1854		Membrane Transport	Cation transporters	Copper Transport System
QI0054_2036	0	0	12.886	56.843	1105.59	748.833	794.868	594.765						D-alanyl-D-alanine carboxypeptidase (EC 3.4.16.4)	GO:0009002|serine-type D-Ala-D-Ala carboxypeptidase activity	lmo1855
QI0054_2037	3	0	10.543	11.601	1011.79	793.488	939.989	675.138						Purine nucleoside phosphorylase (EC 2.4.2.1)	GO:0004731|purine-nucleoside phosphorylase activity	lmo1856	deoD	Nucleosides and Nucleotides	0	Adenosyl nucleosidases
QI0054_2038	0	2.764	0	0	239.478	178.621	184.7	102.476						UPF0346 protein YozE		lmo1857
QI0054_2039	3.75	0	14.057	66.124	1369.02	1033.94	1071.92	956.446						Oxidoreductase, Gfo/Idh/MocA family		lmo1858
QI0054_204	0	0	0	0	19.957	8.588	21.438	30.14						Listeria protein LmaB, associated with virulence		lmo0117	lmaB
QI0054_2040	0.75	1.382	17.571	11.021	1652.4	1118.1	1043.88	1275.93						Peptide-methionine (R)-S-oxide reductase MsrB (EC 1.8.4.12)	GO:0033743|peptide-methionine (R)-S-oxide reductase activity	lmo1859		Protein Fate (folding, modification, targeting, degradation)	Protein processing and modification	Peptide methionine sulfoxide reductase
QI0054_2041	6.375	0	33.971	38.282	2490.57	1820.56	1792.58	1914.9						Peptide-methionine (S)-S-oxide reductase MsrA (EC 1.8.4.11)	GO:0008113|peptide-methionine (S)-S-oxide reductase activity	lmo1860		Protein Fate (folding, modification, targeting, degradation)	Protein processing and modification	Peptide methionine sulfoxide reductase
QI0054_2042	0	0	9.371	12.761	213.535	133.965	163.261	186.869						YfaA		lmo1861
QI0054_2043	0.75	4.146	9.371	48.723	486.939	334.914	351.259	321.494						FIG006988: Lipase/Acylhydrolase with GDSL-like motif		lmo1862
QI0054_2044	0	1.382	30.457	4.64	945.939	630.325	667.887	819.811						DegV family protein		lmo1863		DNA Processing	DNA uptake, competence	DNA internalization-related cluster
QI0054_2045	1.5	1.382	0	29.002	315.313	156.293	194.594	239.111						FIG01964566: Predicted membrane protein, hemolysin III homolog		lmo1864
QI0054_2046	7.875	0	11.714	0	2757.99	2212.15	2607.23	2292.66						Transcriptional repressor CcpN, MarR family		lmo1865
QI0054_2047	7.5	0	3.514	7.54	3807.7	3302.76	3766.55	3417.89						Phosphoenolpyruvate synthase regulatory protein		lmo1866		Energy and Precursor Metabolites Generation	Central Metabolism	Pyruvate metabolism I: anaplerotic reactions, PEP
QI0054_2048	41.628	6.911	356.108	174.591	19286	18231.3	20043.2	16362.1						Pyruvate,phosphate dikinase (EC 2.7.9.1)	GO:0050242|pyruvate, phosphate dikinase activity	lmo1867		Energy and Precursor Metabolites Generation	Central Metabolism	Glycolysis and Gluconeogenesis
QI0054_205	0	0	0	0	23.948	10.305	13.193	22.103						hypothetical protein		lmo0118	lmaA
QI0054_2050	0	8.293	0	0	233.491	219.841	174.805	148.691						hypothetical protein		lmo1869
QI0054_2051	0	0	0	0	39.913	18.893	23.087	14.065						hypothetical protein		lmo1870
QI0054_2053	0.75	7.602	142.912	5.8	441.039	410.484	445.258	311.448						Phosphoglucomutase		lmo1871
QI0054_2054	0	0.691	0	0	43.904	106.485	59.368	26.121						23S rRNA (guanine(748)-N(1))-methyltransferase (EC 2.1.1.188)	GO:0052912|23S rRNA (guanine(748)-N(1))-methyltransferase activity	lmo1872
QI0054_2055	0	0	5.271	15.081	81.822	200.948	267.155	94.439						Dihydrofolate reductase (EC 1.5.1.3)	GO:0004146|dihydrofolate reductase activity	lmo1873		Cofactors, Vitamins, Prosthetic Groups	Folate and pterines	Folate Biosynthesis
QI0054_2056	0	0	11.128	0	167.635	386.439	329.821	92.43						Thymidylate synthase (EC 2.1.1.45)	GO:0004799|thymidylate synthase activity	lmo1874	thyA	Cofactors, Vitamins, Prosthetic Groups	Folate and pterines	Folate Biosynthesis
QI0054_2057	0	0	17.571	56.843	838.174	1468.47	1622.72	661.073						Bis-ABC ATPase Uup		lmo1875
QI0054_2058	18.001	2.764	66.77	242.455	3558.25	5542.39	6113.22	2883.4						Formate--tetrahydrofolate ligase (EC 6.3.4.3)	GO:0004329|formate-tetrahydrofolate ligase activity	lmo1877		Cofactors, Vitamins, Prosthetic Groups	Folate and pterines	Folate Biosynthesis
QI0054_2059	0	0.691	0	0	361.213	250.756	268.804	172.803						Mn-dependent transcriptional regulator MntR		lmo1878
QI0054_2060	0	0	12.886	17.401	1564.59	580.517	890.515	558.597						Cold shock protein of CSP family => CspD (naming convention as in B.subtlis)		lmo1879	cspD	Stress Response, Defense and Virulence	Stress Response: Heat/cold shock	Cold shock proteins of CSP family
QI0054_2063	0	0	0	12.761	157.656	276.518	273.751	146.682						SSU ribosomal protein S14p (S29e) @ SSU ribosomal protein S14p (S29e), zinc-independent		lmo1882	rpsN	Protein Synthesis	Ribosome biogenesis	Ribosomal proteins, zinc requirement
QI0054_2064	2.25	0	10.543	47.563	359.217	329.761	181.401	253.177						Chitinase (EC 3.2.1.14)	GO:0004568|chitinase activity	lmo1883
QI0054_2065	0	1.382	17.571	0	47.896	65.265	113.788	88.411						Xanthine permease		lmo1884		Nucleosides and Nucleotides	Purines	IMP and Xanthine conversion to XMP and GMP module
QI0054_2066	0.75	0	1.171	0	187.591	99.615	123.683	186.869						Xanthine phosphoribosyltransferase (EC 2.4.2.22)	GO:0000310|xanthine phosphoribosyltransferase activity	lmo1885		Nucleosides and Nucleotides	Purines	IMP and Xanthine conversion to XMP and GMP module
QI0054_2067	0	6.911	19.914	5.8	572.752	618.302	517.818	417.943						Thermostable carboxypeptidase 1 (EC 3.4.17.19)		lmo1886
QI0054_2068	0	0	18.743	0	1093.62	642.347	730.552	691.213						23S rRNA (guanine(2445)-N(2))-methyltransferase (EC 2.1.1.173)	GO:0052915|23S rRNA (guanine(2445)-N(2))-methyltransferase activity	lmo1887
QI0054_207	0	0	0	0	27.939	3.435	21.438	42.196						hypothetical protein		lmo0120
QI0054_2071	0	0	1.171	13.341	213.535	187.208	237.471	196.915						UPF0398 protein YpsA		lmo1889
QI0054_2072	0	0	12.886	0	45.9	42.938	74.21	36.168						hyothetical protein		lmo1890
QI0054_2073	0.75	0	0	0.58	193.578	237.016	204.489	106.495						RecU Holliday junction resolvase		lmo1891	recU
QI0054_2074	2.25	1.382	35.142	64.964	1243.29	1057.98	1236.83	890.138						Penicillin-binding protein 1A/1B @ Multimodular transpeptidase-transglycosylase		lmo1892	pbpA
QI0054_2076	3.375	0	34.557	0	1698.3	1609.3	2152.08	1075						Endonuclease III (EC 4.2.99.18)	GO:0003906|DNA-(apurinic or apyrimidinic site) lyase activity	lmo1894	nth	DNA Processing	DNA repair	DNA Repair Base Excision
QI0054_2077	0	0	12.886	32.482	600.691	501.512	531.011	367.709						Chromosome replication initiation protein DnaD		lmo1895	dnaD
QI0054_2078	3	4.146	60.913	60.324	884.074	963.521	1136.23	564.625						Asparaginyl-tRNA synthetase (EC 6.1.1.22)	GO:0004816|asparagine-tRNA ligase activity	lmo1896	asnC	Protein Synthesis	Aminoacyl-tRNA-synthetases	tRNA aminoacylation, Asn
QI0054_2079	2.25	0	19.914	88.165	562.774	853.601	753.64	397.849						Aspartate aminotransferase (EC 2.6.1.1)	GO:0004069|L-aspartate:2-oxoglutarate aminotransferase activity;GO:0004069|L-phenylalanine:2-oxoglutarate aminotransferase activity	lmo1897	aspB
QI0054_2081	0.75	14.513	17.571	13.921	201.561	484.337	420.521	287.336						DinG family ATP-dependent helicase YoaA		lmo1899	dinG	DNA Processing	DNA repair	DNA repair, bacterial DinG and relatives
QI0054_2082	0	0	7.028	0	383.165	259.343	295.189	263.224						Aspartate 1-decarboxylase (EC 4.1.1.11)	GO:0004068|aspartate 1-decarboxylase activity	lmo1900	panD	Cofactors, Vitamins, Prosthetic Groups	Coenzyme A	Coenzyme A Biosynthesis cluster
QI0054_2083	0	4.838	7.028	0	594.704	456.857	592.028	401.868						Pantoate--beta-alanine ligase (EC 6.3.2.1)	GO:0004592|pantoate-beta-alanine ligase activity	lmo1901	panC	Cofactors, Vitamins, Prosthetic Groups	Coenzyme A	Coenzyme A Biosynthesis cluster
QI0054_2084	0	0.691	4.1	7.54	618.652	465.444	455.152	421.961						3-methyl-2-oxobutanoate hydroxymethyltransferase (EC 2.1.2.11)	GO:0003864|3-methyl-2-oxobutanoate hydroxymethyltransferase activity	lmo1902	panB	Cofactors, Vitamins, Prosthetic Groups	Coenzyme A	Coenzyme A Biosynthesis cluster
QI0054_2085	0	8.984	12.3	5.8	59.87	48.09	34.631	20.093						bacteriocin transport accessory protein		lmo1903					lmo1903
QI0054_2086	0	0	1.171	17.401	325.291	462.009	583.782	287.336						Biotin operon repressor / Biotin--protein ligase (EC 6.3.4.9)(EC 6.3.4.10)(EC 6.3.4.11)(EC 6.3.4.15)	GO:0004079|biotin-[methylmalonyl-CoA-carboxytransferase] ligase activity;GO:0004080|biotin-[propionyl-CoA-carboxylase (ATP-hydrolyzing)] ligase activity;GO:0004078|biotin-[methylcrotonoyl-CoA-carboxylase] ligase activity;GO:0004077|biotin-[acetyl-CoA-carboxylase] ligase activity	lmo1904	birA	Cofactors, Vitamins, Prosthetic Groups	Biotin	Biotin synthesis & utilization
QI0054_2089	3	0	0	16.241	441.039	482.619	524.415	361.681						4-hydroxy-tetrahydrodipicolinate reductase (EC 1.17.1.8)	GO:0008839|4-hydroxy-tetrahydrodipicolinate reductase	lmo1907	dapB	Amino Acids and Derivatives	Lysine, threonine, methionine, and cysteine	Lysine DAP biosynthetic pathway
QI0054_209	0.75	0	0	0	27.939	20.61	21.438	26.121						Phage tail fiber		lmo0122
QI0054_2091	0	0.691	0	0	31.93	41.22	9.895	46.215						Uncharacterized UPF0750 membrane protein YpjC		lmo1909
QI0054_2097	0	0	5.857	10.441	449.022	419.071	377.645	369.719						Malolactic enzyme (EC 1.-.-.-)	GO:0008748|N-ethylmaleimide reductase activity;GO:0008748|reduced coenzyme F420 dehydrogenase activity;GO:0008748|sulfur oxygenase reductase activity;GO:0008748|malolactic enzyme activity;GO:0008748|NADPH:sulfur oxidoreductase activity;GO:0008748|epoxyqueuosine reductase activity	lmo1915		Energy and Precursor Metabolites Generation	Central Metabolism	Pyruvate metabolism I: anaplerotic reactions, PEP
QI0054_21	0	0	31.042	32.482	862.121	956.651	1189	562.615						Cytochrome aa3-600 menaquinol oxidase subunit IV		lmo0016	qoxD	Respiration	Biogenesis of respiratory chain components	Heme O and Heme A biosynthesis (with selected terminal oxidases)
QI0054_210	0	0.691	0	0	25.943	36.068	1.649	12.056						Phage tail fiber		lmo0123
QI0054_2100	1.5	9.675	8.786	0	606.678	620.02	639.852	434.017						Uncharacterized flavin-containing protein YtfP		lmo1918
QI0054_2101	0	1.382	18.743	139.208	2368.84	1904.71	1939.35	1870.69						Putative membrane protease YugP		lmo1919
QI0054_2102	0	0	0	39.442	239.478	237.016	280.347	144.672						Uncharacterized protein YpjA		lmo1920
QI0054_2103	3.75	0.691	17.571	18.561	864.117	434.529	572.239	642.989						UPF0302 protein YpiB		lmo1921
QI0054_2104	0	0	5.857	90.485	600.691	587.387	562.344	480.232						FIG009300: TPR-repeat-containing protein		lmo1922
QI0054_2105	0	49.066	5.271	19.721	165.639	133.965	140.174	96.448						3-phosphoshikimate 1-carboxyvinyltransferase (EC 2.5.1.19)	GO:0003866|3-phosphoshikimate 1-carboxyvinyltransferase activity	lmo1923	aroE	Amino Acids and Derivatives	Aromatic amino acids and derivatives	Chorismate Synthesis
QI0054_2106	0	0.691	3.514	0	103.774	75.57	118.735	74.346						Prephenate dehydrogenase (EC 1.3.1.12)	GO:0008977|prephenate dehydrogenase activity	lmo1924	tyrA	Amino Acids and Derivatives	Aromatic amino acids and derivatives	Chorismate Synthesis
QI0054_2107	0	0	4.686	27.842	101.778	84.158	113.788	94.439						Biosynthetic Aromatic amino acid aminotransferase beta (EC 2.6.1.57) @ Histidinol-phosphate aminotransferase (EC 2.6.1.9)	GO:0008793|aromatic-amino-acid:2-oxoglutarate aminotransferase activity;GO:0008793|L-phenylalanine:2-oxoglutarate aminotransferase activity;GO:0004400|histidinol-phosphate transaminase activity;GO:0004400|L-phenylalanine:2-oxoglutarate aminotransferase activity	lmo1925	hisC	Amino Acids and Derivatives	Histidine Metabolism	Histidine Biosynthesis -- gjo
QI0054_211	0	0	0	0	3.991	6.87	6.596	2.009						hypothetical protein		lmo0124
QI0054_2110	0	0.691	11.128	0.58	191.583	125.378	62.666	140.654						Chorismate synthase (EC 4.2.3.5)	GO:0004107|chorismate synthase activity	lmo1928	aroF	Amino Acids and Derivatives	Aromatic amino acids and derivatives	Chorismate Synthesis
QI0054_2111	0	1.382	0	0	385.161	558.189	582.133	257.196						Nucleoside diphosphate kinase (EC 2.7.4.6)	GO:0004550|nucleoside diphosphate kinase activity	lmo1929	ndk
QI0054_2112	0	0	1.171	55.683	311.322	365.829	408.977	180.841						Heptaprenyl diphosphate synthase component II (EC 2.5.1.30)	GO:0036422|heptaprenyl diphosphate synthase activity	lmo1930
QI0054_2113	1.5	0	11.714	0	267.417	264.496	357.855	186.869						Demethylmenaquinone methyltransferase (EC 2.1.1.163)		lmo1931	ubiE	Cofactors, Vitamins, Prosthetic Groups	Quinone cofactors	Menaquinone biosynthesis from chorismate via 1,4-dihydroxy-2-naphthoate
QI0054_2115	0	0	0	9.281	421.082	345.219	474.942	273.27						GTP cyclohydrolase I (EC 3.5.4.16) type 1	GO:0003934|GTP cyclohydrolase I activity	lmo1933	folE	Cofactors, Vitamins, Prosthetic Groups	Folate and pterines	Folate biosynthesis cluster
QI0054_2116	3	11.057	0	75.405	405.117	252.473	229.225	299.392						DNA-binding protein HBsu		lmo1934	hup
QI0054_2117	0	0	0	11.601	235.487	267.931	352.908	190.887						Protein tyrosine phosphatase (EC 3.1.3.48)	GO:0004725|protein tyrosine phosphatase activity	lmo1935
QI0054_2118	3	0	25.771	45.243	227.504	350.371	328.171	194.906						Glycerol-3-phosphate dehydrogenase [NAD(P)+] (EC 1.1.1.94)	GO:0004367|glycerol-3-phosphate dehydrogenase [NAD+] activity;GO:0004367|glycerol-3-phosphate dehydrogenase [NADP+] activity;GO:0004367|glycerol-3-phosphate dehydrogenase [NAD(P)+] activity	lmo1936	gpsA	Fatty Acids, Lipids, and Isoprenoids	Phospholipids	Glycerolipid and Glycerophospholipid Metabolism in Bacteria
QI0054_2119	4.5	1.382	21.085	24.361	788.282	970.391	1258.27	566.634						GTP-binding protein EngA		lmo1937	engA	Protein Synthesis	0	Universal GTPases
QI0054_212	0	0	0	0	7.983	6.87	4.947	18.084						hypothetical protein		lmo0125
QI0054_2120	0	1.382	23.428	89.325	2746.02	2622.63	3050.84	1732.05						SSU ribosomal protein S1p		lmo1938	rpsA	Stress Response, Defense and Virulence	0	Hfl operon
QI0054_2121	0	2.764	12.886	98.606	726.417	451.704	488.134	419.952						Cytidylate kinase (EC 2.7.4.25)		lmo1939	cmk
QI0054_2122	0	0	0	9.281	369.195	286.824	306.733	188.878						L-asparaginase (EC 3.5.1.1)	GO:0004067|asparaginase activity	lmo1940
QI0054_2123	0	0	5.857	113.687	700.474	386.439	402.381	393.831						hypothetical protein		lmo1941
QI0054_2124	0	53.904	0	17.401	413.1	214.688	242.418	385.793						ATP-dependent DNA helicase RecS (RecQ family)		lmo1942	recS
QI0054_2126	0	0	0	0	3.991	3.435	9.895	18.084						Ferredoxin		lmo1944
QI0054_2127	0	0.691	7.028	1.16	211.539	163.163	168.208	176.822						hypothetical protein
QI0054_2128	1.875	2.764	2.343	66.704	800.256	628.607	753.64	540.512						Substrate-specific component RibU of riboflavin ECF transporter		lmo1945		Cofactors, Vitamins, Prosthetic Groups	Riboflavin, FMN, FAD	Riboflavin, FMN and FAD metabolism with fusion events
QI0054_2129	6	0	10.543	0	125.726	159.728	191.296	126.588						Acyl-CoA hydrolase (EC 3.1.2.20)	GO:0047617|acyl-CoA hydrolase activity	lmo1946
QI0054_213	0	0	0	0	47.896	20.61	24.737	48.224						hypothetical protein		lmo0126
QI0054_2130	0	0.691	7.028	53.943	476.961	595.975	494.731	285.326						Sensor histidine kinase ResE (EC 2.7.13.3)	GO:0004673|protein histidine kinase activity	lmo1947	resE
QI0054_2131	0	1.382	9.957	0	708.456	647.5	756.938	427.989						DNA-binding response regulator ResD		lmo1948	resD
QI0054_2132	1.5	0	1.171	0	71.843	101.333	117.086	56.262						LSU rRNA pseudouridine(2605) synthase (EC 5.4.99.22)		lmo1949		Cell Cycle, Cell Division and Death	0	Two cell division clusters relating to chromosome partitioning
QI0054_2133	0	0	0	3.48	15.965	34.35	42.877	28.131						Segregation and condensation protein B		lmo1950		Cell Cycle, Cell Division and Death	0	Two cell division clusters relating to chromosome partitioning
QI0054_2135	0	10.366	5.271	0	251.452	269.648	288.593	194.906						Diaminopimelate decarboxylase (EC 4.1.1.20)	GO:0008836|diaminopimelate decarboxylase activity	lmo1952	lysA	Amino Acids and Derivatives	Lysine, threonine, methionine, and cysteine	Lysine DAP biosynthetic pathway
QI0054_2136	24.376	0	89.027	59.744	2083.46	3902.17	4487.21	1551.21						Purine nucleoside phosphorylase (EC 2.4.2.1) @ N-Ribosylnicotinamide phosphorylase (EC 2.4.2.1)	GO:0004731|purine-nucleoside phosphorylase activity	lmo1953	pnp	Cofactors, Vitamins, Prosthetic Groups	NAD and NADP	NAD and NADP cofactor biosynthesis bacterial
QI0054_2137	0	0	43.342	0	1418.91	2387.33	2364.81	1070.98						Phosphopentomutase (EC 5.4.2.7)	GO:0008973|phosphopentomutase activity	lmo1954	drm
QI0054_214	0	0	0	0	25.943	41.22	18.14	38.177						hypothetical protein		lmo0127
QI0054_2140	0	0	0	17.401	67.852	44.655	56.069	56.262						Ferrichrome transport system permease protein FhuG		lmo1957	fhuG
QI0054_2142	0	0	0	0	27.939	8.588	1.649	8.037						Ferrichrome-binding periplasmic protein precursor (TC 3.A.1.14.3)		lmo1959
QI0054_2143	0	0	0	0	15.965	24.045	1.649	32.149						Ferrichrome transport ATP-binding protein FhuC		lmo1960	fhuC
QI0054_2144	1.5	0	0	30.162	99.783	27.48	57.719	42.196						Thioredoxin reductase (EC 1.8.1.9)	GO:0004791|thioredoxin-disulfide reductase activity	lmo1961
QI0054_2145	7.5	0	0	4.64	251.452	188.926	151.717	231.074						Transcriptional regulator, AcrR family		lmo1962
QI0054_2146	0	2.764	1.757	49.303	914.008	697.307	860.832	649.017						ABC transporter, permease protein		lmo1963
QI0054_2147	10.501	0	0	3.48	313.317	259.343	229.225	321.494						ABC transporter, ATP-binding protein		lmo1964
QI0054_2148	0	0	0	26.682	916.004	413.919	501.327	552.568						ADP-ribose pyrophosphatase (EC 3.6.1.13)	GO:0047631|ADP-ribose diphosphatase activity	lmo1965		Cofactors, Vitamins, Prosthetic Groups	NAD and NADP	NAD and NADP cofactor biosynthesis bacterial	lmo1965
QI0054_215	0	0	0	0	13.97	24.045	3.298	14.065						Holin		lmo0128
QI0054_2150	3.75	1.382	9.957	191.992	11026	3721.84	4221.7	7245.68						Uncharacterized protein YaaN		lmo1967
QI0054_2151	1.5	0	12.886	63.804	2231.14	1234.89	1129.63	1535.14						DNA polymerase IV (EC 2.7.7.7)	GO:0003887|DNA-directed DNA polymerase activity	lmo1975		DNA Processing	DNA repair	DNA repair, bacterial
QI0054_2154	2.25	0.691	27.528	59.744	1382.99	1757.01	1781.03	1197.57						Glucose-6-phosphate 1-dehydrogenase (EC 1.1.1.49)	GO:0004345|glucose-6-phosphate dehydrogenase activity	lmo1978		Energy and Precursor Metabolites Generation	Central Metabolism	Pentose phosphate pathway
QI0054_2156	0	0	0	0	13.97	1.718	0	10.047						hypothetical protein		lmo1980
QI0054_2157	0	0	0	0	53.883	8.588	31.333	18.084						hypothetical protein		lmo1981
QI0054_2159	0	0.691	0	10.441	131.713	66.983	19.789	90.42						Dihydroxy-acid dehydratase (EC 4.2.1.9)	GO:0004160|dihydroxy-acid dehydratase activity	lmo1983	ilvD	Amino Acids and Derivatives	Branched-chain amino acids	Branched-Chain Amino Acid Biosynthesis
QI0054_2161	0	0	0	5.22	11.974	17.175	13.193	28.131						Acetolactate synthase small subunit (EC 2.2.1.6)	GO:0003984|acetolactate synthase activity	lmo1985	ilvH	Energy and Precursor Metabolites Generation	Fermentation	Acetoin, butanediol metabolism
QI0054_2162	0.75	0	0	0	13.97	36.068	19.789	30.14						Ketol-acid reductoisomerase (NADP(+)) (EC 1.1.1.86)	GO:0004455|ketol-acid reductoisomerase activity	lmo1986	ilvC	Amino Acids and Derivatives	Branched-chain amino acids	Branched-Chain Amino Acid Biosynthesis
QI0054_2163	0	0.691	0	0	35.922	61.83	23.087	104.486						2-isopropylmalate synthase (EC 2.3.3.13)	GO:0003852|2-isopropylmalate synthase activity	lmo1987	leuA	Amino Acids and Derivatives	Branched-chain amino acids	Branched-Chain Amino Acid Biosynthesis
QI0054_2164	0	0	0.586	17.401	39.913	18.893	4.947	32.149						3-isopropylmalate dehydrogenase (EC 1.1.1.85)	GO:0003862|3-isopropylmalate dehydrogenase activity	lmo1988	leuB	Amino Acids and Derivatives	Branched-chain amino acids	Branched-Chain Amino Acid Biosynthesis
QI0054_2165	0	1.382	0	0	43.904	37.785	28.035	16.075						3-isopropylmalate dehydratase large subunit (EC 4.2.1.33)	GO:0003861|3-isopropylmalate dehydratase activity	lmo1989	leuC	Amino Acids and Derivatives	Branched-chain amino acids	Branched-Chain Amino Acid Biosynthesis
QI0054_2166	0	0.691	0	0	27.939	29.198	8.246	24.112						3-isopropylmalate dehydratase small subunit (EC 4.2.1.33)	GO:0003861|3-isopropylmalate dehydratase activity	lmo1990	leuD	Amino Acids and Derivatives	Branched-chain amino acids	Branched-Chain Amino Acid Biosynthesis
QI0054_2167	0	0	2.343	0	87.809	65.265	75.859	78.364						Threonine dehydratase biosynthetic (EC 4.3.1.19)	GO:0004794|L-threonine ammonia-lyase activity	lmo1991	ilvA	Amino Acids and Derivatives	Branched-chain amino acids	Branched-Chain Amino Acid Biosynthesis
QI0054_2168	0.75	13.822	3.514	22.621	1327.11	405.331	476.591	476.214						Alpha-acetolactate decarboxylase (EC 4.1.1.5)	GO:0047605|acetolactate decarboxylase activity	lmo1992		Energy and Precursor Metabolites Generation	Fermentation	Acetoin, butanediol metabolism
QI0054_2169	1.125	1.382	31.628	41.763	1295.18	1332.79	1365.46	1107.15						Pyrimidine-nucleoside phosphorylase (EC 2.4.2.2)	GO:0016154|pyrimidine-nucleoside phosphorylase activity	lmo1993	pdp
QI0054_217	0	0.691	33.971	3.48	1329.1	2466.34	2600.64	958.455						5'-nucleotidase (EC 3.1.3.5)	GO:0008253|5'-nucleotidase activity	lmo0130
QI0054_2170	6	0	2.343	0	363.209	346.936	404.03	351.634						Transcriptional regulator, LacI family		lmo0734
QI0054_2171	4.5	0	8.2	34.802	171.626	156.293	120.384	170.794						Deoxyribose-phosphate aldolase (EC 4.1.2.4)	GO:0004139|deoxyribose-phosphate aldolase activity	lmo1995	dra
QI0054_2172	0	0.691	0.586	0	375.182	199.231	229.225	307.429						Deoxyribonucleoside regulator DeoR (transcriptional repressor)		lmo1996
QI0054_2173	0	0.691	0	17.401	17.961	8.588	4.947	6.028						PTS system, mannose-specific IIA component (EC 2.7.1.191)		lmo1997
QI0054_2174	1.5	2.764	37.485	0	45.9	18.893	34.631	50.233						Putative glucosamine-fructose-6-phosphate aminotransferase		lmo1998
QI0054_2175	0	1.382	7.028	0	91.8	77.288	44.526	88.411						putative glucosamine-fructose-6-phosphate aminotransferase		lmo1999
QI0054_2177	0	11.057	0.586	2.32	7.983	12.023	28.035	12.056						PTS system, mannose-specific IIC component		lmo2001
QI0054_2179	0	0	0	0	23.948	10.305	16.491	30.14						Transcriptional regulator, GntR family		lmo2003
QI0054_218	0	3.455	0	0	828.195	453.422	465.047	506.354						hypothetical protein		lmo0131
QI0054_2180	0	0	24.014	46.403	127.722	51.525	32.982	68.318						Transcriptional regulator, GntR family		lmo2004
QI0054_2182	0	0	7.028	0	1081.64	735.093	750.342	944.39						Uncharacterized oxidoreductase, YajO family		lmo2005
QI0054_2183	8.626	0.691	8.786	0	345.248	266.213	212.734	176.822						Acetolactate synthase, catabolic (EC 2.2.1.6)	GO:0003984|acetolactate synthase activity	lmo2006	alsS	Energy and Precursor Metabolites Generation	Fermentation	Acetoin, butanediol metabolism
QI0054_2184	0	0.691	0	0	31.93	17.175	42.877	34.159						ABC transporter, substrate-binding protein (cluster 1, maltose/g3p/polyamine/iron)		lmo2007
QI0054_2185	0	0	0	25.522	19.957	20.61	13.193	4.019						ABC transporter, permease protein 2 (cluster 1, maltose/g3p/polyamine/iron)		lmo2008
QI0054_2186	0	0	0	0	19.957	54.96	24.737	24.112						ABC transporter, permease protein 1 (cluster 1, maltose/g3p/polyamine/iron)		lmo2009
QI0054_2187	3	0	0	0	31.93	10.305	39.578	20.093						DNA-binding response regulator, AraC family		lmo2010
QI0054_2188	0	0.691	0	0	43.904	3.435	6.596	56.262						Two-component system sensor histidine kinase		lmo2011
QI0054_2189	0	0	0	4.64	23.948	25.763	32.982	48.224						hypothetical protein		lmo2012
QI0054_219	4.5	0	2.343	15.081	1101.6	743.68	882.27	741.446						Inosine-5'-monophosphate dehydrogenase (EC 1.1.1.205) / CBS domain	GO:0003938|IMP dehydrogenase activity	lmo0132		Nucleosides and Nucleotides	Purines	DeNovo Purine Biosynthesis
QI0054_2190	0	4.838	0	4.64	41.909	60.113	61.017	42.196						hypothetical protein		lmo2013
QI0054_2192	0	17.277	4.686	1.16	397.135	407.049	341.364	434.017						alpha-mannosidase (EC 3.2.1.24)	GO:0004559|alpha-mannosidase activity	lmo2015
QI0054_2194	3	0	11.714	11.601	333.274	247.321	224.278	273.27						putative membrane-associated phospholipid phosphatase, PAP2 superfamily		lmo2017
QI0054_2195	7.875	0	12.886	90.485	1003.81	659.522	743.745	598.783						Diaminopimelate epimerase (EC 5.1.1.7)	GO:0008837|diaminopimelate epimerase activity	lmo2018	dapF	Amino Acids and Derivatives	0	Amino acid racemase
QI0054_2196	1.5	0.691	21.085	34.802	429.065	609.715	654.694	421.961						Isoleucyl-tRNA synthetase (EC 6.1.1.5)	GO:0004822|isoleucine-tRNA ligase activity	lmo2019	ileS	Protein Synthesis	Aminoacyl-tRNA-synthetases	tRNA aminoacylation, Ile
QI0054_2199	0	0	0	8.12	47.896	30.915	19.789	36.168						Cysteine desulfurase (EC 2.8.1.7)	GO:0031071|cysteine desulfurase activity	lmo2022		Cofactors, Vitamins, Prosthetic Groups	Fe-S clusters	Fe-S cluster assembly
QI0054_22	0	0	0	0	23.948	29.198	8.246	26.121						Capsule biosynthesis protein capA		lmo0017
QI0054_2200	0.375	0	0	0	7.983	20.61	9.895	48.224						L-aspartate oxidase (EC 1.4.3.16)	GO:0008734|L-aspartate oxidase activity;GO:0008734|L-aspartate:fumarate oxidoreductase activity	lmo2023	nadB	Cofactors, Vitamins, Prosthetic Groups	NAD and NADP	NAD and NADP cofactor biosynthesis bacterial
QI0054_2201	0	0.691	0	0	7.983	3.435	21.438	30.14						Quinolinate phosphoribosyltransferase [decarboxylating] (EC 2.4.2.19)	GO:0004514|nicotinate-nucleotide diphosphorylase (carboxylating) activity	lmo2024	nadC	Cofactors, Vitamins, Prosthetic Groups	NAD and NADP	NAD and NADP cofactor biosynthesis bacterial
QI0054_2202	0	0	0	0	47.896	41.22	23.087	40.187						Quinolinate synthetase (EC 2.5.1.72)		lmo2025	nadA	Cofactors, Vitamins, Prosthetic Groups	NAD and NADP	NAD and NADP cofactor biosynthesis bacterial
QI0054_2203	0	0	0	0	5.987	0	29.684	4.019						transposase OrfA, IS3 family
QI0054_2205	0	0	0	0	13.97	22.328	11.544	20.093						hypothetical protein
QI0054_2207	0	0	0	3.48	79.826	48.09	62.666	86.402						hypothetical protein
QI0054_2209	0	0	0.586	0	63.861	65.265	49.473	70.327						SAM-dependent methyltransferase
QI0054_221	3	0	0	62.064	4077.12	3725.27	3293.26	1567.29						Uncharacterized protein YjdJ, possible GNAT acetyltransferase		lmo0134
QI0054_2212	0	0	0	0	5.987	0	0	6.028						FIG00776313: hypothetical protein
QI0054_2214	6.75	1.382	17.571	27.262	1303.16	1114.66	1141.18	819.811						Cell division integral membrane protein, YggT and half-length relatives		lmo2029		Cell Cycle, Cell Division and Death	0	Cell division cluster
QI0054_2215	6	1.382	12.886	0	794.269	680.132	738.798	630.933						SepF, FtsZ-interacting protein related to cell division		lmo2030		Cell Cycle, Cell Division and Death	0	Cell division cluster
QI0054_2216	0	14.513	12.886	0	758.348	822.685	992.76	835.885						Pyridoxal phosphate-containing protein YggS		lmo2031		Cell Cycle, Cell Division and Death	0	Cell division cluster
QI0054_2217	1.875	1.382	106.013	174.591	2482.59	2313.48	2455.51	1876.72						Cell division protein FtsZ		lmo2032	ftsZ	Cell Cycle, Cell Division and Death	0	Cell division cluster
QI0054_2218	0	0	22.842	5.8	1728.23	1908.15	1723.31	1370.37						Cell division protein FtsA		lmo2033	ftsA	Cell Cycle, Cell Division and Death	0	Cell division cluster
QI0054_2219	0	0	9.371	5.8	43.904	116.79	80.806	34.159						Cell division protein FtsQ		lmo2034	divIB	Cell Cycle, Cell Division and Death	0	Cell division cluster
QI0054_222	0.75	7.602	9.371	2.32	155.661	61.83	42.877	94.439						Oligopeptide ABC transporter, substrate-binding protein OppA (TC 3.A.1.5.1)		lmo0135
QI0054_2220	0	3.455	9.957	15.081	307.33	656.087	501.327	295.373						UDP-N-acetylglucosamine--N-acetylmuramyl-(pentapeptide) pyrophosphoryl-undecaprenol N-acetylglucosamine transferase (EC 2.4.1.227)	GO:0050511|undecaprenyldiphospho-muramoylpentapeptide beta-N-acetylglucosaminyltransferase activity;GO:0050511|UDP-N-acetyl-D-glucosamine:N-acetylmuramoyl-L-alanyl-D-glutamyl-meso-2,6-diaminopimelyl-D-alanyl-D-alanine-diphosphoundecaprenol 4-beta-N-acetylglucosaminlytransferase activity	lmo2035	murG	Cell Cycle, Cell Division and Death	0	Cell division cluster
QI0054_2221	3.75	0.691	9.957	35.962	203.556	377.851	435.363	233.083						UDP-N-acetylmuramoyl-L-alanine--D-glutamate ligase (EC 6.3.2.9)	GO:0008764|UDP-N-acetylmuramoylalanine-D-glutamate ligase activity	lmo2036	murD	Cell Cycle, Cell Division and Death	0	Cell division cluster
QI0054_2222	0	0.691	7.614	0	217.526	252.473	258.909	118.551						Phospho-N-acetylmuramoyl-pentapeptide-transferase (EC 2.7.8.13)	GO:0008963|phospho-N-acetylmuramoyl-pentapeptide-transferase activity;GO:0008963|UDP-N-acetylmuramoyl-L-alanyl-D-glutamyl-meso-2,6-diaminopimelyl-D-alanyl-D-alanine:undecaprenyl-phosphate transferase activity	lmo2037	mraY	Cell Cycle, Cell Division and Death	0	Cell division cluster
QI0054_2223	4.875	0	14.057	0	217.526	262.778	343.013	239.111						UDP-N-acetylmuramoyl-dipeptide--2,6-diaminopimelate ligase (EC 6.3.2.13)	GO:0008765|UDP-N-acetylmuramoylalanyl-D-glutamate-2,6-diaminopimelate ligase activity	lmo2038	murE	Cell Cycle, Cell Division and Death	0	Cell division cluster
QI0054_2224	8.251	4.146	28.7	21.461	1652.4	2019.79	2213.1	1187.52						Cell division protein FtsI [Peptidoglycan synthetase] (EC 2.4.1.129)	GO:0008955|peptidoglycan glycosyltransferase activity	lmo2039	pbpB	Cell Cycle, Cell Division and Death	0	Cell division cluster
QI0054_2226	0	6.911	3.514	0	929.974	913.713	1266.51	745.465						16S rRNA (cytosine(1402)-N(4))-methyltransferase (EC 2.1.1.199)		lmo2041	mraW	Cell Cycle, Cell Division and Death	0	Cell division cluster
QI0054_2227	4.5	0	4.686	0	1359.04	1236.6	1546.86	982.567						Transcriptional regulator MraZ		lmo2042		Cell Cycle, Cell Division and Death	0	Cell division cluster
QI0054_2228	1.5	0	0	0	31.93	48.09	4.947	54.252						Uncharacterized MFS-type transporter		lmo2043
QI0054_2229	0	1.382	1.171	20.301	255.443	221.558	273.751	269.252						Oligopeptide ABC transporter, substrate-binding protein OppA (TC 3.A.1.5.1)		lmo2044
QI0054_223	3.75	0	18.157	47.563	97.787	44.655	29.684	110.514						Oligopeptide ABC transporter, permease protein OppB (TC 3.A.1.5.1)		lmo0136
QI0054_2230	0	0	0	15.081	115.748	99.615	163.261	118.551						2-dehydropantoate 2-reductase (EC 1.1.1.169)	GO:0008677|2-dehydropantoate 2-reductase activity	lmo2046		Cofactors, Vitamins, Prosthetic Groups	Coenzyme A	Coenzyme A Biosynthesis cluster
QI0054_2232	0	0	0	11.601	29.935	51.525	49.473	6.028						LSU ribosomal protein L32p @ LSU ribosomal protein L32p, zinc-dependent		lmo2047	rpmF	Protein Synthesis	Ribosome biogenesis	Ribosomal proteins, zinc requirement
QI0054_2233	0	4.146	1.171	6.96	99.783	170.033	171.507	102.476						FIG01269488: protein, clustered with ribosomal protein L32p		lmo2048
QI0054_2235	0	0	8.2	2.32	109.761	121.943	85.753	82.383						Excinuclease ABC subunit A paralog of unknown function		lmo2050		DNA Processing	DNA repair	DNA repair, UvrABC system
QI0054_2236	0	0.691	0	18.561	73.839	115.073	112.139	38.177						Lon-like protease with PDZ domain		lmo2051
QI0054_2239	0	0	0	6.96	69.848	44.655	39.578	64.299						UPF0298 protein YlbG		lmo2054
QI0054_224	0	1.382	7.028	12.761	169.63	127.095	80.806	114.532						Oligopeptide ABC transporter, permease protein OppC (TC 3.A.1.5.1)		lmo0137
QI0054_2240	0	0	0	94.546	902.034	704.177	694.272	576.681						ComK regulator YlbF		lmo2055
QI0054_2241	0	4.146	0	0	193.578	307.434	265.506	142.663						Allergen V5/Tpx-1 related		lmo2056
QI0054_2242	6	2.764	26.942	29.582	2366.84	2078.18	2407.69	1876.72						Heme O synthase, protoheme IX farnesyltransferase, COX10-CtaB		lmo2057	ctaB	Respiration	Biogenesis of respiratory chain components	Heme O and Heme A biosynthesis (with selected terminal oxidases)
QI0054_2243	9.001	0.691	0.586	0	175.617	187.208	331.47	130.607						Heme A synthase, cytochrome oxidase biogenesis protein Cox15-CtaA		lmo2058	ctaA	Respiration	Biogenesis of respiratory chain components	Heme O and Heme A biosynthesis (with selected terminal oxidases)
QI0054_2245	0	0	0	2.32	85.813	96.18	140.174	94.439						hypothetical protein		lmo2060
QI0054_2246	0	0	0	30.162	153.665	171.751	163.261	126.588						Conserved membrane protein in copper uptake, YcnI		lmo2061		Membrane Transport	Cation transporters	Copper Transport System
QI0054_2247	1.5	0	6.443	0	468.978	518.687	535.958	417.943						Copper resistance protein CopC / Copper resistance protein CopD		lmo2062		Membrane Transport	Cation transporters	Copper Transport System
QI0054_2248	1.5	0	0	0	3.991	0	0	8.037						hypothetical protein		lmo2063
QI0054_225	0	0	0	0	7.983	17.175	3.298	8.037						hypothetical protein		lmo0138
QI0054_2250	0	0	14.643	10.441	732.404	412.201	535.958	548.55						FIG007350: hypothetical protein co-occurring with bile hydrolase		lmo2065
QI0054_2252	0.75	0	8.2	51.623	1267.24	1054.55	1012.55	898.175						Choloylglycine hydrolase (EC 3.5.1.24)	GO:0045302|choloylglycine hydrolase activity	lmo0446		Stress Response, Defense and Virulence	Resistance to antibiotics and toxic compounds	Bile hydrolysis
QI0054_2256	0	0	0	0	7.983	3.435	0	8.037						hypothetical protein		lmo2071
QI0054_2258	0	0	7.028	8.12	335.269	346.936	209.436	253.177						Bis-ABC ATPase YheS		lmo2073
QI0054_2259	0	4.838	9.371	30.162	137.7	200.948	146.77	200.934						hypothetical protein		lmo2074
QI0054_226	0	0	0	0	25.943	25.763	1.649	4.019						hypothetical protein		lmo0139
QI0054_2260	0	0	0	30.162	141.691	104.768	140.174	74.346						N(6)-L-threonylcarbamoyladenine synthase (EC 2.3.1.234)		lmo2075		Cell Cycle, Cell Division and Death	0	Macromolecular synthesis operon
QI0054_2261	0	0	0	2.32	87.809	75.57	67.613	46.215						Ribosomal-protein-S18p-alanine acetyltransferase (EC 2.3.1.128)	GO:0008999|ribosomal-protein-alanine N-acetyltransferase activity	lmo2076
QI0054_2263	0	0	0	4.64	85.813	70.418	42.877	52.243						tRNA threonylcarbamoyladenosine biosynthesis protein TsaE		lmo2078		RNA Processing	RNA processing and modification	YrdC-YciO-Sua5 and associated protein families
QI0054_2264	0	6.22	0	0	133.709	99.615	148.419	94.439						hypothetical protein		lmo2079
QI0054_2265	0	0	2.343	33.642	327.287	202.666	206.138	148.691						hypothetical protein		lmo2080
QI0054_2267	7.5	0	0	5.22	177.613	99.615	123.683	48.224						Fluoride ion transporter CrcB		lmo2082
QI0054_2268	0	0.691	3.514	5.22	161.648	197.513	183.05	124.579						hypothetical protein		lmo2083
QI0054_2269	0	0	0	0	23.948	13.74	32.982	64.299						putative phosphotransferase		lmo2084
QI0054_2270	0	0	22.257	36.542	2789.92	2787.51	2579.2	2023.4						hypothetical protein		lmo2085					lmo2085
QI0054_2271	0	0	0	20.881	7.983	34.35	51.122	28.131						DNA-binding protein		lmo2086
QI0054_2272	0	0	1.171	37.702	103.774	73.853	49.473	100.467						Multi antimicrobial extrusion protein (Na(+)/drug antiporter), MATE family of MDR efflux pumps		lmo2087
QI0054_2273	0	0	0	0	11.974	13.74	0	8.037						Transcriptional regulator, AcrR family		lmo2088
QI0054_2274	1.5	0	21.085	111.367	2041.55	2215.58	2020.15	1561.26						Esterase/lipase		lmo2089
QI0054_2277	3.75	0	21.085	58.004	935.96	683.567	656.343	731.4						Glycine betaine transporter OpuD		lmo2092	betL	Stress Response, Defense and Virulence	Stress Response: Osmotic stress	Choline uptake and conversion to betaine clusters
QI0054_2278	0	0	0	0	25.943	24.045	36.28	12.056						hypothetical protein		lmo2093
QI0054_2279	0	0	2.343	0	77.83	15.458	42.877	36.168						class II aldolase/adducin domain protein		lmo2094
QI0054_2280	14.626	0.691	92.541	0	754.356	568.495	674.483	659.064						Tagatose-6-phosphate kinase (EC 2.7.1.144) / 1-phosphofructokinase (EC 2.7.1.56)	GO:0009024|tagatose-6-phosphate kinase activity;GO:0008662|1-phosphofructokinase activity	lmo2095
QI0054_2281	16.501	1.382	115.97	34.802	462.991	376.134	504.625	383.784						PTS system, galactitol-specific IIC component		lmo2096
QI0054_2282	0	0	0	0	23.948	6.87	9.895	4.019						PTS system, galactitol-specific IIB component (EC 2.7.1.200)		lmo2097
QI0054_2283	3.75	0	5.857	32.482	279.391	132.248	184.7	112.523						PTS system, galactitol-specific IIA component (EC 2.7.1.200)		lmo2098
QI0054_2284	6.75	1.382	60.913	37.702	1989.66	1896.13	2074.57	1860.65						Putative transcriptional antiterminator, BglG family / PTS system, IIA component		lmo2099
QI0054_2285	0	0.691	0	0	43.904	85.875	47.824	106.495						Transcriptional regulator of pyridoxine metabolism / Pyridoxamine phosphate aminotransferase (EC 2.6.1.54)	GO:0019163|pyridoxamine-phosphate transaminase activity	lmo2100		Cofactors, Vitamins, Prosthetic Groups	Pyridoxine	Pyridoxin (Vitamin B6) Biosynthesis
QI0054_2288	7.875	0	49.785	107.306	1514.7	1222.86	1339.07	1201.59						Phosphate acetyltransferase (EC 2.3.1.8)	GO:0008959|phosphate acetyltransferase activity	lmo2103	eutD	Carbohydrates	Sugar alcohols	Ethanolamine utilization
QI0054_2289	0	0	0	0	43.904	34.35	75.859	26.121						Ferrous iron transporter-associated protein FeoA		lmo2104
QI0054_229	0	0	0	0	43.904	58.395	23.087	84.392						hypothetical protein		lmo0140
QI0054_2290	0	0	3.514	15.081	546.808	728.223	845.99	476.214						Ferrous iron transporter FeoB		lmo2105
QI0054_2291	0	0	0	13.921	11.974	8.588	9.895	0						hypothetical protein
QI0054_2293	0	0	1.171	15.661	147.678	144.271	164.91	116.542						Transcriptional repressor GlcR, DeoR family		lmo2107					lmo2107
QI0054_2294	0	0	0	30.162	311.322	255.908	239.12	253.177						N-acetylglucosamine-6-phosphate deacetylase (EC 3.5.1.25)	GO:0008448|N-acetylglucosamine-6-phosphate deacetylase activity	lmo2108		Carbohydrates	Amino sugars and nucleotide sugars	N-acetylneuraminate utilization
QI0054_2296	0	0	16.4	30.162	437.048	372.699	356.206	255.186						Mannose-6-phosphate isomerase (EC 5.3.1.8)	GO:0004476|mannose-6-phosphate isomerase activity	lmo2110
QI0054_2297	0	4.146	3.514	0	241.474	127.095	136.876	112.523						FMN reductase [NAD(P)H] (EC 1.5.1.39)	GO:0052873|FMN reductase (NADPH) activity;GO:0052873|FMN reductase (NADH) activity	lmo2111
QI0054_2298	0	0	0	0	67.852	17.175	14.842	22.103						DNA-binding protein		lmo2112
QI0054_2299	6.375	2.073	40.999	45.823	1440.86	1221.15	1108.2	1020.75						Coproheme decarboxylase HemQ (no EC)		lmo2113		Cofactors, Vitamins, Prosthetic Groups	Tetrapyrroles	Metal chelatases
QI0054_2300	0	1.382	0	0	233.491	128.813	214.383	152.71						ABC transporter-like sensor ATP-binding protein Bsel_2651		lmo2114
QI0054_2301	2.25	0	0	38.282	520.865	491.207	588.73	514.391						ABC transporter-like sensor and permease protein		lmo2115
QI0054_2302	0	0	0	22.041	87.809	109.92	153.367	58.271						hypothetical protein		lmo2116
QI0054_2304	0.75	5.529	3.514	65.544	389.152	815.815	1058.72	325.513						Phosphoglucosamine mutase (EC 5.4.2.10)	GO:0008966|phosphoglucosamine mutase activity	lmo2118		Cell Cycle, Cell Division and Death	0	Bacterial checkpoint-control-related cluster
QI0054_2305	0	0	22.842	42.343	2642.24	2615.76	2955.19	1748.13						Uncharacterized secreted protein associated with spyDAC		lmo2119		Cell Cycle, Cell Division and Death	0	Bacterial checkpoint-control-related cluster
QI0054_2306	0	0	2.343	39.442	688.5	614.867	740.447	514.391						Diadenylate cyclase spyDAC; Bacterial checkpoint controller DisA with nucleotide-binding domain		lmo2120		Cell Cycle, Cell Division and Death	0	Bacterial checkpoint-control-related cluster
QI0054_2307	0	0.691	0	1.16	55.878	48.09	9.895	52.243						Putative major teichoic acid biosynthesis protein C
QI0054_2309	6.75	9.675	2.343	0	29567.6	79.005	92.35	23123.5						Maltodextrose utilization protein YvdJ		lmo2122
QI0054_231	0	0	0	0	7.983	6.87	9.895	4.019						hypothetical protein		lmo0144
QI0054_2310	4.875	2.073	0	3.48	39436.1	84.158	118.735	30998.1						Maltodextrin ABC transporter, permease protein MdxG		lmo2123
QI0054_2311	6	17.277	0	13.921	84064.8	168.316	199.541	61144.2						Maltodextrin ABC transporter, permease protein MdxF		lmo2124
QI0054_2312	29.252	97.442	11.714	85.265	453993	597.692	445.258	319981						Maltodextrin ABC transporter, substrate-binding protein MdxE		lmo2125
QI0054_2313	3	3.455	0	0	10151.9	66.983	49.473	6464.05						Neopullulanase (EC 3.2.1.135)	GO:0031216|neopullulanase activity	lmo2126
QI0054_2315	0	0	8.2	0	127.722	49.808	47.824	78.364						Maltose operon transcriptional repressor MalR, LacI family		lmo2128
QI0054_2317	0.75	4.146	8.2	102.086	764.334	401.896	527.713	586.727						Uncharacterized amino acid permease YdaO		lmo2130
QI0054_2318	0	0	0	0	27.939	24.045	24.737	26.121						hypothetical protein		lmo2131
QI0054_2319	6	0	4.686	8.12	2524.5	1595.56	1541.91	1800.37						hypothetical protein		lmo2132
QI0054_2320	0	0	0	0	57.874	41.22	29.684	36.168						Fructose-bisphosphate aldolase class II (EC 4.1.2.13) homolog	GO:0004332|fructose-bisphosphate aldolase activity	lmo2133
QI0054_2321	0	0.691	4.686	0	49.891	89.31	70.911	34.159						Fructose-bisphosphate aldolase class II (EC 4.1.2.13) homolog	GO:0004332|fructose-bisphosphate aldolase activity	lmo2134
QI0054_2322	0	0	18.157	0	11.974	77.288	93.999	72.336						PTS system, IIC component		lmo2135
QI0054_2323	0	0	0	0	27.939	13.74	31.333	18.084						PTS system, IIB component		lmo2136
QI0054_2324	0	0	0	0	21.952	20.61	1.649	0						PTS system, IIA component		lmo2137
QI0054_2325	0.75	0	0	0	129.717	116.79	97.297	56.262						Transcription antiterminator, BglG family		lmo2138
QI0054_2326	0	0	17.571	4.64	337.265	219.841	250.664	172.803						Efflux ABC transporter, ATP-binding protein		lmo2139
QI0054_2328	0	0	0	5.22	165.639	142.553	153.367	134.626						Acetyltransferase, GNAT family		lmo2141
QI0054_2330	0	2.764	0	19.721	474.965	468.879	399.083	277.289						mannose-6-phosphate isomerase, class I		lmo2143
QI0054_2331	0	0	0	0	27.939	27.48	49.473	24.112						Transcriptional regulator, GntR family		lmo2144
QI0054_2332	0	6.911	3.514	0	215.53	194.078	277.049	150.7						Predicted nicotinate-regulated transporter BH3254		lmo2145
QI0054_2333	0	0	0	0	15.965	44.655	19.789	26.121						Transcriptional activator CysL, LysR family		lmo2146
QI0054_2334	0	0	8.2	0	235.487	176.903	155.016	221.027						Putative membrane protein YeiH		lmo2147
QI0054_2336	0	0	0	0	45.9	30.915	42.877	10.047						P26		lmo2149
QI0054_2337	0	0	0	0	37.917	13.74	6.596	0						hypothetical protein		lmo2150
QI0054_2338	0	0	0	0	29.935	27.48	9.895	26.121						hypothetical protein		lmo2151
QI0054_2339	3	0	8.2	50.463	275.4	121.943	202.84	122.57						Putative thioredoxin		lmo2152
QI0054_2340	0	0	9.957	20.881	1077.65	489.489	613.466	373.737						Flavodoxin		lmo2153
QI0054_2341	0	5.529	22.842	57.423	2320.94	1544.04	1640.86	1482.89						Ribonucleotide reductase of class Ia (aerobic), beta subunit (EC 1.17.4.1)	GO:0004748|ribonucleoside-diphosphate reductase activity, thioredoxin disulfide as acceptor	lmo2154	nrdF	Nucleosides and Nucleotides	0	Ribonucleotide reduction
QI0054_2342	0	4.146	69.113	99.766	5619.75	3926.22	4360.23	3928.26						Ribonucleotide reductase of class Ia (aerobic), alpha subunit (EC 1.17.4.1)	GO:0004748|ribonucleoside-diphosphate reductase activity, thioredoxin disulfide as acceptor	lmo2155		Nucleosides and Nucleotides	0	Ribonucleotide reduction
QI0054_2343	0	0	12.886	5.8	3330.74	1009.89	1228.58	1635.6						hypothetical protein		lmo2156
QI0054_2344	3	2.764	56.228	188.511	6996.75	4884.59	4996.78	4874.66						Alkyl sulfatase and related hydrolases, MBL-fold metallo-hydrolase superfamily		lmo2157	sepA
QI0054_2345	0	1.382	0	6.96	25.943	5.153	6.596	6.028						hypothetical protein		lmo2158
QI0054_2346	0	1.382	8.786	40.602	195.574	109.92	80.806	120.56						Myo-inositol 2-dehydrogenase (EC 1.1.1.18)	GO:0050112|inositol 2-dehydrogenase activity	lmo2159
QI0054_2347	3.375	0	0	0	55.878	30.915	26.386	54.252						Xylose isomerase-like TIM-barrel protein SAV0219		lmo2160
QI0054_2348	0	0	0	49.883	81.822	46.373	29.684	90.42						Trehalose utilization protein ThuA		lmo2161
QI0054_2349	0	0	9.371	0	109.761	70.418	54.42	108.504						Inosose dehydratase (EC 4.2.1.44)	GO:0050114|myo-inosose-2 dehydratase activity	lmo2162		Carbohydrates	Sugar alcohols	Inositol catabolism
QI0054_235	0	0	7.614	0	17.961	22.328	3.298	56.262						hypothetical protein
QI0054_2350	0	10.366	0.586	16.241	71.843	29.198	26.386	40.187						Myo-inositol 2-dehydrogenase 1 (EC 1.1.1.18)	GO:0050112|inositol 2-dehydrogenase activity	lmo2163		Carbohydrates	Sugar alcohols	Inositol catabolism
QI0054_2351	0	0	0	6.96	327.287	206.101	187.998	255.186						Transcriptional regulator, AraC family		lmo2164
QI0054_2353	0	2.073	1.171	0	193.578	161.446	240.769	180.841						cyclic nucleotide-binding protein		lmo2166
QI0054_2355	0	0	10.543	43.503	355.226	370.981	319.926	285.326						Lactoylglutathione lyase (EC 4.4.1.5)	GO:0004462|lactoylglutathione lyase activity	lmo2168		Energy and Precursor Metabolites Generation	Central Metabolism	Methylglyoxal Metabolism
QI0054_2357	0	0	0	22.041	43.904	37.785	69.262	38.177						Enoyl-[acyl-carrier-protein] reductase [FMN, NADH] (EC 1.3.1.9), FabK => refractory to triclosan	GO:0004318|enoyl-[acyl-carrier-protein] reductase (NADH) activity	lmo2170		Fatty Acids, Lipids, and Isoprenoids	Fatty acids	Fatty Acid Biosynthesis FASII
QI0054_2358	0	0.691	0	0	17.961	6.87	3.298	46.215						Oxalate/formate antiporter		lmo2171
QI0054_2359	0	0	0	0	3.991	13.74	9.895	14.065						Coenzyme A transferase		lmo2172
QI0054_236	0	0	0.586	0	29.935	20.61	59.368	20.093						hypothetical protein		lmo0142
QI0054_2360	0	2.764	22.257	69.024	3113.22	3527.76	3962.79	2584.01						sigma-54-dependent transcriptional regulator		lmo2173
QI0054_2362	8.626	0	66.77	266.236	10886.3	9410.22	10160.1	8061.47						Oxidoreductase, short-chain dehydrogenase/reductase family		lmo2175	fabG
QI0054_2366	4.5	4.146	0.586	0	237.483	358.959	272.102	188.878						Putative peptidoglycan bound protein (LPXTG motif) Lmo2178 homolog		lmo2178
QI0054_2367	0.375	17.968	0	0	177.613	212.971	245.716	146.682						Putative peptidoglycan bound protein (LPXTG motif) Lmo2179 homolog		lmo2179
QI0054_2368	0.75	0	0	0	1.996	10.305	0	4.019						hypothetical protein		lmo2180
QI0054_2369	0	0.691	0	0	35.922	27.48	11.544	0						NPQTN specific sortase B		lmo2181
QI0054_2370	0	0.691	0	0	27.939	12.023	6.596	6.028						Heme transporter analogous to IsdDEF, ATP-binding protein		lmo2182					lmo2182
QI0054_2371	0	6.911	6.443	0	39.913	39.503	16.491	16.075						Heme transporter IsdDEF, permease component IsdF		lmo2183
QI0054_2372	0	0	0	0	3.991	6.87	9.895	30.14						Heme transporter IsdDEF, lipoprotein IsdE		lmo2184
QI0054_2374	0	6.911	0	0	1.996	3.435	0	6.028						NPQTN cell wall anchored protein IsdC		lmo2186
QI0054_2375	0	0	0	0	5.987	13.74	0	6.028						hypothetical protein		lmo2187
QI0054_2376	0.75	0	16.4	63.224	1019.78	972.108	1001	855.979						Oligoendopeptidase F		lmo2188
QI0054_2377	0	0	0	0	7.983	6.87	8.246	24.112						Competence protein CoiA		lmo2189					lmo2189
QI0054_2379	10.501	1.382	16.985	234.914	5903.14	4611.5	5625.09	3685.13						Regulatory protein Spx		lmo2191	spxA
QI0054_238	0	0	0	0	29.935	56.678	44.526	20.093						Zinc ABC transporter, substrate-binding lipoprotein AdcA		lmo0153
QI0054_2380	0	0.691	25.771	104.406	289.369	312.586	318.277	271.261						Oligopeptide ABC transporter, ATP-binding protein OppF (TC 3.A.1.5.1)		lmo2192
QI0054_2381	4.5	0	17.571	42.343	175.617	183.773	209.436	166.775						Oligopeptide ABC transporter, ATP-binding protein OppD (TC 3.A.1.5.1)		lmo2193
QI0054_2382	2.25	0	35.142	13.921	189.587	195.796	194.594	174.813						Oligopeptide ABC transporter, permease protein OppC (TC 3.A.1.5.1)		lmo2194
QI0054_2384	13.501	8.984	42.171	182.711	2153.31	2007.77	2439.02	1551.21						ABC transporter, substrate-binding protein (cluster 5, nickel/peptides/opines)		lmo2196
QI0054_2385	0	0	0	0	11.974	3.435	4.947	8.037						hypothetical protein		lmo2197					lmo2197
QI0054_2386	0	0	0	11.601	107.765	85.875	133.577	144.672						Tryptophanyl-tRNA synthetase (EC 6.1.1.2)	GO:0004830|tryptophan-tRNA ligase activity	lmo2198	trpS	Protein Synthesis	Aminoacyl-tRNA-synthetases	tRNA aminoacylation, Trp
QI0054_2387	0	1.382	0.586	27.842	253.448	111.638	131.928	92.43						Organic hydroperoxide resistance protein		lmo2199
QI0054_2388	6.375	0	6.443	65.544	1400.95	941.193	1156.02	1352.29						Organic hydroperoxide resistance transcriptional regulator		lmo2200
QI0054_2389	0	2.764	29.871	80.045	584.726	939.476	842.691	307.429						3-oxoacyl-[acyl-carrier-protein] synthase, KASII (EC 2.3.1.179)	GO:0033817|beta-ketoacyl-acyl-carrier-protein synthase II activity	lmo2201		Fatty Acids, Lipids, and Isoprenoids	Fatty acids	Fatty Acid Biosynthesis FASII
QI0054_239	0	2.073	0.586	0	11.974	6.87	13.193	4.019						Zinc ABC transporter, ATP-binding protein AdcC		lmo0154
QI0054_2390	0	0.691	16.4	0	103.774	111.638	97.297	92.43						3-oxoacyl-[acyl-carrier-protein] synthase, KASIII (EC 2.3.1.180)	GO:0033818|beta-ketoacyl-acyl-carrier-protein synthase III activity	lmo2202		Fatty Acids, Lipids, and Isoprenoids	Fatty acids	Fatty Acid Biosynthesis FASII
QI0054_2391	0	0	0	10.441	43.904	56.678	16.491	56.262						N-acetylmuramoyl-L-alanine amidase, family 4		lmo2203
QI0054_2392	0	0	0	10.441	129.717	60.113	102.244	62.29						hypothetical protein		lmo2204
QI0054_2393	5.25	5.529	83.756	420.525	4140.98	4699.1	4790.64	3357.61						Phosphoglycerate mutase (EC 5.4.2.11)		lmo2205		Energy and Precursor Metabolites Generation	Central Metabolism	Glycolysis and Gluconeogenesis
QI0054_2394	19.501	49.757	98.984	345.121	4410.39	3687.49	3619.78	2919.57						Chaperone protein ClpB (ATP-dependent unfoldase)		lmo2206	clpB	Protein Fate (folding, modification, targeting, degradation)	Protein folding	Protein chaperones
QI0054_2395	1.5	0	0	46.403	2650.22	1049.4	1162.62	1653.69						Uncharacterized protein YetJ		lmo2207
QI0054_2396	8.251	2.764	8.2	0	75.835	80.723	126.981	52.243						Hydrolase, haloacid dehalogenase-like family		lmo2208
QI0054_2397	0	0	0.586	30.162	43.904	37.785	37.929	92.43						Acetyltransferase, GNAT family		lmo2209
QI0054_2398	0	0	0	27.842	462.991	171.751	250.664	158.738						hypothetical protein		lmo2210
QI0054_24	0	0.691	13.471	2.32	1197.39	503.229	375.995	864.016						hypothetical protein		lmo0019
QI0054_240	0	0	0	0	37.917	32.633	37.929	36.168						Zinc ABC transporter, permease protein AdcB		lmo0155
QI0054_2400	0.75	0	0	0	245.465	401.896	479.889	170.794						Uroporphyrinogen III decarboxylase (EC 4.1.1.37)	GO:0004853|uroporphyrinogen decarboxylase activity	lmo2212	hemE	Cofactors, Vitamins, Prosthetic Groups	Tetrapyrroles	Metal chelatases
QI0054_2401	1.5	0	18.743	100.926	3029.4	2251.65	2683.09	1985.23						Uncharacterized protein, homolog of B.subtilis yhgC		lmo2213
QI0054_2402	0	2.073	1.171	10.441	528.848	228.428	265.506	319.485						ABC transporter, permease protein EscB		lmo2214		Membrane Transport	Protein secretion system	EcsAB transporter affecting expression and secretion of secretory preproteins
QI0054_2405	0.75	4.146	14.057	19.721	1053.7	750.55	910.305	896.166						Hypothetical protein SAV1839		lmo2217		Membrane Transport	Protein secretion system	EcsAB transporter affecting expression and secretion of secretory preproteins
QI0054_2406	0	0	0	0	37.917	25.763	23.087	16.075						Hypothetical protein SAV1840		lmo2218
QI0054_2407	0	2.764	14.057	105.566	381.169	546.167	575.537	235.093						Foldase protein PrsA precursor (EC 5.2.1.8) @ Foldase clustered with pyrimidine conversion	GO:0003755|peptidyl-prolyl cis-trans isomerase activity	lmo2219		Protein Fate (folding, modification, targeting, degradation)	Protein folding	Peptidyl-prolyl cis-trans isomerase
QI0054_2408	5.25	1.382	16.4	6.96	1456.83	1418.66	1233.53	1125.23						3'->5' exoribonuclease Bsu YhaM		lmo2220
QI0054_241	0	0	0	0	7.983	0	0	12.056						cyclic nucleotide-binding protein		lmo0156
QI0054_2410	0	2.073	8.2	0	73.839	42.938	56.069	68.318						DNA double-strand break repair protein Mre11		lmo2222		DNA Processing	DNA repair	DNA repair, bacterial SbcCD exonuclease	lmo2222
QI0054_2411	0	0	0	11.021	337.265	199.231	211.085	142.663						UPF0342 protein YheA		lmo2223
QI0054_2412	0	0.691	3.514	13.921	161.648	84.158	79.157	80.374						Hypothetical protein SAV1846		lmo2224
QI0054_2413	0.75	2.764	11.714	0	612.665	515.252	402.381	343.597						Fumarate hydratase class II (EC 4.2.1.2)	GO:0004333|fumarate hydratase activity	lmo2225	fumC
QI0054_2414	0	0	0	18.561	309.326	166.598	214.383	140.654						Transmembrane protein YxlG		lmo2226					lmo2226
QI0054_2415	0	0	0	11.601	199.565	99.615	131.928	126.588						Efflux ABC transporter, ATP-binding protein		lmo2227
QI0054_2416	0	0	0	0	31.93	3.435	13.193	12.056						Negative regulatory protein YxlE		lmo2228
QI0054_2417	0	4.838	19.914	56.263	3338.72	3031.4	3268.52	1965.13						Multimodular transpeptidase-transglycosylase (EC 2.4.1.129) (EC 3.4.-.-)	GO:0008955|peptidoglycan glycosyltransferase activity;GO:0008234|cysteine-type peptidase activity	lmo2229
QI0054_2419	0	0	0	4.64	311.322	199.231	196.243	182.85						Cobalt-zinc-cadmium resistance protein		lmo2231
QI0054_2420	0	0.691	8.2	55.683	604.682	558.189	618.414	434.017						Hemolysins and related proteins containing CBS domains		lmo2232
QI0054_2422	0	0	0	1.74	39.913	91.028	84.104	30.14						Xylose isomerase domain protein TIM barrel		lmo2234
QI0054_2423	0	1.382	0	0	161.648	159.728	161.612	136.635						2,4-dienoyl-CoA reductase [NADPH] (EC 1.3.1.34)	GO:0008670|2,4-dienoyl-CoA reductase (NADPH) activity	lmo2235
QI0054_2424	0	0	0	4.64	0	15.458	13.193	22.103						Shikimate/quinate 5-dehydrogenase I beta (EC 1.1.1.282)	GO:0004764|shikimate 3-dehydrogenase (NADP+) activity;GO:0004764|quinate 3-dehydrogenase (NAD+) activity;GO:0004764|quinate 3-dehydrogenase (NADP+) activity;GO:0004764|shikimate 3-dehydrogenase (NAD+) activity	lmo2236		Amino Acids and Derivatives	Aromatic amino acids and derivatives	Chorismate Synthesis
QI0054_2425	0	0	0	0	7.983	13.74	9.895	26.121						Transport protein		lmo2237
QI0054_2427	0	0	16.4	10.441	558.782	662.957	648.097	387.803						Membrane protein		lmo2239
QI0054_2428	0	0	8.2	13.921	466.982	358.959	366.101	221.027						Efflux ABC transporter, ATP-binding protein		lmo2240
QI0054_243	0	0	14.057	0	303.339	259.343	362.803	160.747						Sugar phosphatase YidA (EC 3.1.3.23)	GO:0050308|sugar-phosphatase activity	lmo0158
QI0054_2430	0	2.073	0	0	435.052	259.343	263.856	353.644						Methylated-DNA--protein-cysteine methyltransferase (EC 2.1.1.63)	GO:0003908|methylated-DNA-[protein]-cysteine S-methyltransferase activity	lmo2242		DNA Processing	DNA repair	DNA repair, bacterial	lmo2242
QI0054_2432	0	1.382	0	0	87.809	75.57	56.069	92.43						Similar to ribosomal large subunit pseudouridine synthase D, Bacillus subtilis YhcT type		lmo2244		RNA Processing	RNA processing and modification	RNA pseudouridine synthases
QI0054_2433	0	0	3.514	0	5.987	6.87	11.544	8.037						Uncharacterized protein YqjT		lmo2245					lmo2245
QI0054_2434	0	11.748	0	1.16	47.896	30.915	23.087	44.205						DNA alkylation repair enzyme		lmo2246
QI0054_2435	0	0.691	12.886	0	133.709	60.113	74.21	94.439						oxidoreductase of aldo/keto reductase family, subgroup 2		lmo2247
QI0054_2438	0	0	0	0	19.957	54.96	44.526	50.233						ABC transporter, substrate-binding protein (cluster 3, basic aa/glutamine/opines) / ABC transporter, permease protein (cluster 3, basic aa/glutamine/opines)		lmo2250	arpJ
QI0054_2439	0	0	4.686	3.48	41.909	70.418	29.684	44.205						Glutamine ABC transporter, ATP-binding protein GlnQ		lmo2251
QI0054_244	0	13.822	1.171	0	57.874	53.243	16.491	82.383						Putative peptidoglycan bound protein (LPXTG motif) Lmo0159 homolog		lmo0159
QI0054_2440	0	0	0	0	37.917	34.35	49.473	52.243						Aspartate aminotransferase (EC 2.6.1.1)	GO:0004069|L-aspartate:2-oxoglutarate aminotransferase activity;GO:0004069|L-phenylalanine:2-oxoglutarate aminotransferase activity	lmo2252
QI0054_2446	0	0	3.514	0	243.469	216.406	244.067	221.027						PTS system, beta-glucoside-specific, IIA component		lmo2259
QI0054_2447	0	2.073	2.343	0	237.483	163.163	239.12	92.43						Acetyltransferase, GNAT family, potentially associated with YqeK		lmo2260					lmo2260
QI0054_2448	3	5.529	7.614	35.962	1660.38	673.262	717.36	763.549						PaaD-like protein (DUF59) involved in Fe-S cluster assembly		lmo2261		Cofactors, Vitamins, Prosthetic Groups	Fe-S clusters	Fe-S cluster assembly
QI0054_2451	0.75	0	28.114	3.48	189.587	276.518	293.54	138.644						UPF0750 membrane protein YitT		lmo2264
QI0054_2453	0	0	3.514	9.281	121.735	176.903	166.559	68.318						Fumarylacetoacetate hydrolase family protein		lmo2266					lmo2266
QI0054_2454	0	1.382	43.342	19.141	1035.74	1090.62	1037.29	739.437						ATP-dependent helicase/nuclease AddAB, subunit A		lmo2267		DNA Processing	DNA repair	DNA repair, bacterial RecBCD pathway
QI0054_2455	6.375	988.238	11.714	13.341	1311.14	860.471	971.321	745.465						ATP-dependent helicase/nuclease AddAB, subunit B		lmo2268	addB	DNA Processing	DNA repair	DNA repair, bacterial RecBCD pathway
QI0054_2456	0	1.382	0	0	758.348	264.496	356.206	283.317						hypothetical protein		lmo2269
QI0054_2457	0	0	0	0	67.852	29.198	37.929	50.233						Competence transcription factor		lmo2270	comK'
QI0054_2459	9.001	0.691	38.657	112.527	443.035	528.992	450.205	369.719						PTS system, fructose-specific IIA component (EC 2.7.1.202) / PTS system, fructose-specific IIB component (EC 2.7.1.202) / PTS system, fructose-specific IIC component		lmo2335	fruA
QI0054_246	3	4.146	9.371	44.663	2997.47	1648.81	1553.45	2230.37						STAS domain protein		lmo0161
QI0054_2460	0	0	3.514	10.441	71.843	94.463	56.069	62.29						1-phosphofructokinase (EC 2.7.1.56)	GO:0008662|1-phosphofructokinase activity	lmo2336	fruB
QI0054_2461	0	0	5.271	0	39.913	85.875	125.332	74.346						Transcriptional repressor of the fructose operon, DeoR family		lmo2337
QI0054_2462	0	0	18.743	34.222	921.991	599.41	827.85	470.186						Aminopeptidase C (EC 3.4.22.40)		lmo2338	pepC	Protein Fate (folding, modification, targeting, degradation)	Protein degradation	Protein degradation
QI0054_2464	0	0	3.514	30.162	263.426	183.773	295.189	174.813						Pseudouridine 5'-phosphate glycosidase (EC 4.2.1.70)	GO:0004730|pseudouridylate synthase activity	lmo2340
QI0054_2465	1.125	0	0	7.54	223.513	250.756	300.137	188.878						Pseudouridine kinase (EC 2.7.1.83)	GO:0050225|pseudouridine kinase activity	lmo2341
QI0054_2466	0	0	0	31.322	361.213	218.123	212.734	253.177						SSU rRNA pseudouridine(516) synthase (EC 5.4.99.19)		lmo2342		RNA Processing	RNA processing and modification	RNA pseudouridine synthases
QI0054_2467	6	0	0	0	97.787	42.938	16.491	40.187						Putative monooxygenase MoxC		lmo2343
QI0054_2469	0	0	0	0	21.952	15.458	6.596	10.047						Bacterial luciferase family protein YtmO, in cluster with L-cystine ABC transporter		lmo2345
QI0054_247	8.251	2.073	5.271	20.881	838.174	681.85	572.239	582.709						DNA polymerase III delta prime subunit (EC 2.7.7.7)	GO:0003887|DNA-directed DNA polymerase activity	lmo0162
QI0054_2470	0	0	2.929	0	21.952	18.893	9.895	16.075						L-cystine ABC transporter, ATP-binding protein TcyN		lmo2346
QI0054_2471	0	0.691	0	0	7.983	15.458	0	14.065						L-cystine ABC transporter, permease protein TcyM		lmo2347
QI0054_2472	0	0	1.171	0	59.87	0	3.298	6.028						L-cystine ABC transporter, permease protein TcyL		lmo2348
QI0054_2473	0	0	0	0	23.948	10.305	3.298	8.037						L-cystine ABC transporter, substrate-binding protein TcyK		lmo2349
QI0054_2474	0	0	0	0	29.935	3.435	9.895	18.084						Uncharacterized N-acetyltransferase YtmI		lmo2350
QI0054_2475	0	0	0	9.281	49.891	18.893	6.596	20.093						FMN reductase (NADPH) (EC 1.5.1.38)	GO:0052873|FMN reductase (NADPH) activity	lmo2351
QI0054_2476	0	0	14.057	0	39.913	6.87	9.895	16.075						LysR-family transcriptional regulator Bsu YtlI		lmo2352
QI0054_2478	0	0	18.743	0	153.665	166.598	135.226	96.448						Exoenzymes regulatory protein AepA precursor		lmo2354
QI0054_2479	0	0	0	3.48	45.9	66.983	77.508	16.075						Multidrug resistance protein		lmo2355
QI0054_248	8.251	0	2.343	0	419.087	425.942	354.557	275.28						Stage 0 sporulation protein YaaT		lmo0163
QI0054_2481	0	0	0	0	19.957	13.74	26.386	22.103						hypothetical protein		lmo2356
QI0054_2484	0	0	9.371	0	1355.05	817.533	933.392	1139.3						Cof-like hydrolase		lmo2359
QI0054_2485	0.75	2.764	2.343	72.504	3338.72	3356.01	3375.71	2079.67						hypothetical protein		lmo0444
QI0054_249	0	1.382	2.343	0	75.835	151.141	118.735	92.43						DNA replication intiation control protein YabA		lmo0164		Stress Response, Defense and Virulence	Stress Response: Heat/cold shock	Heat shock dnaK gene cluster extended
QI0054_2490	0	0	3.514	0	375.182	290.259	247.365	311.448						Listeria RofA-like transcriptional regulator		lmo2365
QI0054_2492	9.001	0	37.485	109.047	2283.03	2310.05	2434.08	1730.04						Glucose-6-phosphate isomerase (EC 5.3.1.9)	GO:0004347|glucose-6-phosphate isomerase activity	lmo2367	pgi	Energy and Precursor Metabolites Generation	Central Metabolism	Glycolysis and Gluconeogenesis
QI0054_2493	0	0	5.857	0	67.852	34.35	36.28	42.196						MutT/Nudix family protein		lmo2368
QI0054_2494	0	0	5.857	0	850.147	449.987	519.467	520.419						General stress protein 13		lmo2369
QI0054_2495	1.5	0	18.743	0	1730.23	1461.6	1785.98	1740.09						Cystathionine beta-lyase (EC 4.4.1.8)	GO:0004121|cystathionine beta-lyase activity	lmo2370
QI0054_2496	0	1.382	18.743	10.441	520.865	638.912	644.799	452.101						ABC transporter, permease protein		lmo2371					lmo2371
QI0054_2497	1.5	9.675	32.214	30.742	421.082	717.918	723.956	427.989						ABC transporter, ATP-binding protein		lmo2372					lmo2372
QI0054_250	4.5	0	0	0	69.848	49.808	59.368	60.28						tRNA(1)(Val) (adenine(37)-N(6))-methyltransferase (EC 2.1.1.223)		lmo0165
QI0054_2500	0	0	0	0	29.935	49.808	57.719	26.121						hypothetical protein		lmo2375					lmo2375
QI0054_2501	2.25	0	9.371	0	680.517	578.8	638.203	339.578						Peptidyl-prolyl cis-trans isomerase (EC 5.2.1.8)	GO:0003755|peptidyl-prolyl cis-trans isomerase activity	lmo2376
QI0054_2502	6.375	0	0	0	269.413	317.739	324.873	279.298						Uncharacterized MFS-type transporter YuxJ		lmo2377
QI0054_2503	0	0	0	28.422	1037.74	695.59	727.254	655.045						Na(+) H(+) antiporter subunit A		lmo2378		Membrane Transport	Uni- Sym- and Antiporters	Multi-subunit cation antiporter
QI0054_2506	0	0.691	12.886	15.081	385.161	420.789	400.732	323.504						Na(+) H(+) antiporter subunit D		lmo2381		Membrane Transport	Uni- Sym- and Antiporters	Multi-subunit cation antiporter
QI0054_2507	0	0	12.3	8.12	109.761	118.508	125.332	104.486						Na(+) H(+) antiporter subunit E		lmo2382		Membrane Transport	Uni- Sym- and Antiporters	Multi-subunit cation antiporter
QI0054_2508	0	0	0	0	25.943	61.83	51.122	44.205						Na(+) H(+) antiporter subunit F		lmo2383		Membrane Transport	Uni- Sym- and Antiporters	Multi-subunit cation antiporter
QI0054_2509	0	0.691	14.057	0	261.43	255.908	293.54	186.869						Na(+) H(+) antiporter subunit G		lmo2384		Membrane Transport	Uni- Sym- and Antiporters	Multi-subunit cation antiporter
QI0054_251	0	0	0	0	3.991	8.588	29.684	10.047						UPF0213 protein YazA		lmo0166
QI0054_2510	0	0	0	8.12	315.313	139.118	136.876	152.71						1,4-dihydroxy-2-naphthoyl-CoA hydrolase (EC 3.1.2.28) in menaquinone biosynthesis		lmo2385		Cofactors, Vitamins, Prosthetic Groups	Quinone cofactors	Menaquinone biosynthesis from chorismate via 1,4-dihydroxy-2-naphthoate
QI0054_2511	0	1.382	0	40.602	2799.9	1593.85	1630.96	1713.97						Uncharacterized membrane protein YuiD		lmo2386
QI0054_2512	0	0	4.686	62.644	1949.75	1061.42	1001	1440.7						hypothetical protein		lmo2387
QI0054_2514	0	3.455	14.057	6.96	868.108	395.026	465.047	504.344						hypothetical protein		lmo2388
QI0054_2515	1.5	0	53.885	96.866	888.065	757.42	773.429	655.045						NADH dehydrogenase (EC 1.6.99.3)	GO:0003954|NADH dehydrogenase activity	lmo2389
QI0054_2516	0.75	7.602	29.285	38.282	1422.9	1708.92	1682.09	1165.42						Thioredoxin reductase (EC 1.8.1.9)	GO:0004791|thioredoxin-disulfide reductase activity	lmo2390
QI0054_2517	6	3.455	60.328	299.878	11858.2	8312.73	8331.27	8933.52						oxidoreductase ylbE		lmo2391
QI0054_2519	0	6.22	0	0	119.739	80.723	89.052	52.243						hypothetical protein		lmo2393
QI0054_252	0	0.691	9.957	0	119.739	104.768	97.297	98.458						16S rRNA (cytidine(1402)-2'-O)-methyltransferase (EC 2.1.1.198)		lmo0167		Stress Response, Defense and Virulence	Stress Response: Heat/cold shock	Heat shock dnaK gene cluster extended
QI0054_2520	0	0	0	0	11.974	5.153	0	8.037						hypothetical protein
QI0054_2521	0	0	0.586	0	31.93	17.175	24.737	66.308						Internalin-like protein (LPXTG motif) Lmo2396 homolog		lmo2396
QI0054_2523	0	0	0	55.103	626.635	278.236	273.751	434.017						Low temperature requirement C protein		lmo2398	ltrC
QI0054_2524	0	0	2.343	31.322	830.191	707.613	628.308	697.241						CBS-domain-containing protein		lmo2399
QI0054_2525	0	0	3.514	0	69.848	77.288	34.631	32.149						Acetyltransferase, GNAT family		lmo2400
QI0054_2526	0	0	12.886	20.881	830.191	673.262	1030.69	568.643						Hypothetical NagD-like phosphatase		lmo2401
QI0054_2527	0	0	9.371	0	445.03	379.569	463.398	297.382						Uncharacterized DUF1027 domain protein YutD		lmo2402
QI0054_2528	0.375	0.691	0	58.004	1446.85	956.651	1086.76	803.736						5'-nucleotidase family protein in cluster with NagD-like phosphatase		lmo2403
QI0054_2530	0	0	0	0	83.817	20.61	31.333	44.205						hypothetical protein		lmo2405
QI0054_2531	0	4.146	16.4	10.441	1520.69	743.68	719.009	862.007						UPF0759 protein YunF		lmo2406
QI0054_2532	0	0	0	0	15.965	10.305	19.789	22.103						hypothetical protein		lmo2407
QI0054_2533	8.251	7.602	90.199	112.527	2273.05	2880.26	3047.54	1746.12						Iron-sulfur cluster assembly protein SufB		lmo2411		Cofactors, Vitamins, Prosthetic Groups	Fe-S clusters	Fe-S cluster assembly
QI0054_2534	5.25	0	36.314	0	295.356	319.456	410.627	210.981						Putative iron-sulfur cluster assembly scaffold protein for SUF system, SufE2		lmo2412		Cofactors, Vitamins, Prosthetic Groups	Fe-S clusters	Fe-S cluster assembly
QI0054_2535	10.876	0	107.77	176.911	2913.65	3696.07	3893.53	2433.31						Cysteine desulfurase (EC 2.8.1.7) => SufS	GO:0031071|cysteine desulfurase activity	lmo2413		Cofactors, Vitamins, Prosthetic Groups	Fe-S clusters	Fe-S cluster assembly
QI0054_2536	12.001	1.382	45.685	80.625	2676.17	3015.94	3011.26	2123.87						Iron-sulfur cluster assembly protein SufD		lmo2414		Cofactors, Vitamins, Prosthetic Groups	Fe-S clusters	Fe-S cluster assembly
QI0054_2537	1.5	2.073	43.342	137.468	3135.17	2650.11	3032.7	1916.91						Iron-sulfur cluster assembly ATPase protein SufC		lmo2415		Cofactors, Vitamins, Prosthetic Groups	Fe-S clusters	Fe-S cluster assembly
QI0054_2538	4.125	8.984	4.686	35.962	654.574	671.545	783.324	452.101						hypothetical protein		lmo2416
QI0054_2539	0	0	9.371	19.721	660.561	369.264	352.908	355.653						Methionine ABC transporter substrate-binding protein		lmo2417
QI0054_254	0	0	0	69.604	927.978	721.353	573.888	560.606						Glucose:proton symporter GlcU		lmo0169
QI0054_2540	0	0	0	42.343	133.709	60.113	113.788	44.205						Methionine ABC transporter permease protein		lmo2418
QI0054_2541	1.5	2.073	15.228	36.542	317.309	221.558	141.823	351.634						Methionine ABC transporter ATP-binding protein		lmo2419
QI0054_2542	0	0	0	0	27.939	15.458	28.035	24.112						hypothetical protein		lmo2420
QI0054_2544	0	0	2.343	0	161.648	80.723	153.367	136.635						Two-component transcriptional response regulator, OmpR family		lmo2422
QI0054_2547	0.75	2.764	36.314	82.945	4687.78	2957.55	3100.31	1446.72						Glycine cleavage system H protein		lmo2425		Cofactors, Vitamins, Prosthetic Groups	Lipoic acid	Lipoylated proteins
QI0054_2548	0	1.382	20.5	138.048	2063.5	1547.47	1627.66	908.222						FIG138056: a glutathione-dependent thiol reductase		lmo2426		Amino Acids and Derivatives	Lysine, threonine, methionine, and cysteine	Lysine DAP biosynthetic pathway
QI0054_2549	5.625	0	2.343	56.843	101.778	132.248	178.103	112.523						Rod shape-determining protein RodA		lmo2427
QI0054_255	2.25	2.764	22.842	0	2644.24	1896.13	2214.74	1822.47						hypothetical protein		lmo0170
QI0054_2550	0	0	5.857	0	231.496	199.231	189.647	172.803						Rod shape-determining protein RodA		lmo2428
QI0054_2551	0	0.691	0	0	123.73	135.683	136.876	126.588						Ferrichrome transport ATP-binding protein FhuC		lmo2429
QI0054_2552	0	0	4.686	0	375.182	300.564	252.313	331.541						Ferrichrome transport system permease protein FhuB		lmo2430
QI0054_2553	0	3.455	1.171	32.482	371.191	195.796	240.769	190.887						Ferrichrome-binding periplasmic protein precursor (TC 3.A.1.14.3)		lmo2431
QI0054_2554	0	0.691	0	0	323.296	82.44	44.526	54.252						hypothetical protein		lmo2432					lmo2432
QI0054_2555	5.25	0	19.914	0	179.609	121.943	112.139	156.729						tributyrin esterase		lmo2433
QI0054_256	0	0	2.343	0	19.957	22.328	13.193	14.065						hypothetical protein		lmo0175					lmo0175
QI0054_2561	0	0.691	0	0	229.5	242.168	192.945	261.214						hypothetical protein		lmo2439
QI0054_2563	0	32.481	52.128	0	610.669	293.694	331.47	375.747						Transcriptional regulator, YafY family		lmo2441
QI0054_2564	0	0	0	0	135.704	17.175	6.596	60.28						hypothetical protein		lmo2442
QI0054_2565	0	0	0	0	15.965	13.74	3.298	18.084						hypothetical protein		lmo2443
QI0054_2566	0	1.382	0	0	23.948	15.458	0	8.037						Internalin-like protein Lin2537 homolog
QI0054_2567	4.5	0.691	0.586	25.522	69.848	135.683	36.28	124.579						alpha-glucosidase		lmo2444
QI0054_2568	0	0.691	0	3.48	5.987	10.305	1.649	8.037						Internalin-like protein Lmo2445 homolog		lmo2445
QI0054_2569	3	0.691	0	0	37.917	80.723	14.842	112.523						glycosyl hydrolase, family 31		lmo2446
QI0054_257	0.75	0	0	0	149.674	82.44	122.034	140.654						Glucose:proton symporter GlcU		lmo0176
QI0054_2570	0	0	0	0	35.922	20.61	13.193	52.243						transcriptional activator		lmo2447
QI0054_2571	0	0	0	20.881	145.683	140.835	148.419	144.672						tmRNA-binding protein SmpB		lmo2448	smpB	Protein Synthesis	Translation	Translation termination factors, bacterial
QI0054_2572	0	0	43.342	122.387	1291.19	1329.35	1405.04	1020.75						3'-to-5' exoribonuclease RNase R		lmo2449		RNA Processing	RNA processing and modification	RNA processing and degradation, bacterial
QI0054_2573	0	0	4.686	23.201	169.63	233.581	197.892	108.504						Carboxylesterase (EC 3.1.1.1)	GO:0052689|carboxylic ester hydrolase activity	lmo2450
QI0054_2574	0.75	0	5.857	2.9	490.93	480.902	496.38	379.765						Protein translocase membrane subunit SecG		lmo2451	secG
QI0054_2575	3.75	4.146	8.2	93.966	967.891	1250.34	1327.53	918.268						Carboxylesterase (EC 3.1.1.1)	GO:0052689|carboxylic ester hydrolase activity	lmo2452
QI0054_2576	6	0	11.714	2.32	792.274	597.692	700.869	476.214						Hypothetical protein formerly called MenX		lmo2453
QI0054_2579	19.126	2.764	84.927	390.364	7822.95	9092.48	9330.62	5947.65						2,3-bisphosphoglycerate-independent phosphoglycerate mutase (EC 5.4.2.12)		lmo2456	pgm	Energy and Precursor Metabolites Generation	Central Metabolism	Glycolysis and Gluconeogenesis
QI0054_258	0	0	10.543	48.723	125.726	206.101	130.279	98.458						Methionyl-tRNA synthetase (EC 6.1.1.10)	GO:0004825|methionine-tRNA ligase activity	lmo0177	metS	Protein Synthesis	Aminoacyl-tRNA-synthetases	tRNA aminoacylation, Met
QI0054_2581	2.25	0	37.485	267.976	12754.2	11728.8	11593.2	9238.94						Phosphoglycerate kinase (EC 2.7.2.3)	GO:0004618|phosphoglycerate kinase activity	lmo2458	pgk	Energy and Precursor Metabolites Generation	Central Metabolism	Glycolysis and Gluconeogenesis
QI0054_2584	10.501	6.911	8.2	12.761	2807.88	1626.48	1850.29	2081.68						RNA polymerase sigma-54 factor RpoN		lmo2461	sigL
QI0054_2585	0	0	5.857	15.661	466.982	520.404	559.046	419.952						Microsomal dipeptidase precursor (EC 3.4.13.19)		lmo2462
QI0054_2586	0	7.602	2.343	24.942	1015.79	1240.04	1202.2	1048.88						transporter, MMPL family		lmo2463
QI0054_2587	0.75	4.146	0	0	209.543	152.858	174.805	104.486						Transcriptional regulator, AcrR family		lmo2464
QI0054_2588	0	0	0	0	9.978	8.588	1.649	4.019						hypothetical protein		lmo2465
QI0054_2589	0	0	0	0	19.957	5.153	0	18.084						hypothetical protein		lmo2466					lmo2466
QI0054_259	0	0	0	11.601	231.496	145.988	143.472	114.532						ROK family sugar kinase or transcriptional regulator		lmo0178
QI0054_2590	0	21.423	1.171	0	45.9	42.938	59.368	56.262						Chitin binding protein		lmo2467
QI0054_2591	0	4.146	33.971	110.787	834.182	441.399	547.502	576.681						ATP-dependent Clp protease proteolytic subunit ClpP (EC 3.4.21.92)		lmo2468	clpP	Respiration	Biogenesis of respiratory chain components	Biogenesis of c-type cytochromes
QI0054_2592	0	0	19.914	0	399.13	383.004	196.243	178.831						Uncharacterized amino acid permease, GabP family		lmo2469
QI0054_2594	2.25	6.22	36.314	32.482	472.969	616.585	583.782	375.747						NADH:flavin oxidoreductase		lmo2471
QI0054_2595	0	0	11.128	96.286	391.148	506.664	443.609	259.205						Sporulation transcription regulator WhiA		lmo2472
QI0054_2596	0	0	8.2	0	630.626	709.33	821.253	512.382						FIG002813: LPPG:FO 2-phospho-L-lactate transferase like, CofD-like		lmo2473
QI0054_2597	0	0	9.371	30.742	876.091	760.855	832.797	679.157						RNase adapter protein RapZ		lmo2474
QI0054_2598	3	2.073	0	53.943	486.939	771.16	855.884	389.812						Phosphoglucomutase (EC 5.4.2.2)	GO:0004614|phosphoglucomutase activity	lmo2475
QI0054_2599	0	0.691	1.171	9.281	209.543	173.468	183.05	120.56						Aldose 1-epimerase (EC 5.1.3.3)	GO:0004034|aldose 1-epimerase activity	lmo2476
QI0054_260	0	0	3.514	0	33.926	53.243	54.42	68.318						N-acetyl-D-glucosamine ABC transporter, permease protein 1		lmo0179
QI0054_2600	8.251	2.764	13.471	12.181	1069.67	1161.03	1329.18	1038.83						UDP-glucose 4-epimerase (EC 5.1.3.2)	GO:0003978|UDP-glucose 4-epimerase activity	lmo1083
QI0054_2601	4.5	8.293	110.698	188.511	6258.36	5350.03	5321.65	4740.03						Thioredoxin reductase (EC 1.8.1.9)	GO:0004791|thioredoxin-disulfide reductase activity	lmo2478	trxB
QI0054_2602	2.25	0	8.2	19.141	171.626	202.666	150.068	186.869						TPR-repeat-containing protein		lmo2479
QI0054_2603	0	0	0.586	42.343	135.704	278.236	206.138	44.205						Putative acetyltransferase YvoF		lmo2480
[truncated: 941 more rows]
